# Supplementary material for: Aqua­(picolinato N-oxide-κ2 O 1,O 2)(pyridine-2,6-dicarboxyl­ato-κ3 O,N,O′)iron(III) monohydrate
Source: Acta Crystallogr Sect E Struct Rep Online. 2008 Sep 27;64(Pt 10):m1343. doi: 10.1107/S1600536808030663 (PMC2959446; doi:10.1107/S1600536808030663)
Supplement: Supplementary file 1 [file e-64-m1343-sup1.cif]

##############################################################################
###                                                                        ###
###        Electronic paper (Acta Crystallographica Section E)             ###
###                                                                        ###
##############################################################################
#                                                                            #
# This CIF contains the data in a paper accepted for publication in Acta     #
# Crystallographica Section E. It conforms to the requirements of Notes      #
# for Authors for Section E, and has been peer reviewed under the auspices   #
# of the IUCr Commission on Journals.                                        #
#                                                                            #
# Full details of the Crystallographic Information File format               #
# are given in the paper "The Crystallographic Information File (CIF):       #
# a New Standard Archive File for Crystallography" by S. R. Hall, F. H.      #
# Allen and I. D. Brown [Acta Cryst. (1991), A47, 655-685].                  #
#                                                                            #
# The current version of the core CIF dictionary is obtainable from          #
# ftp://ftp.iucr.org/pub/cif_core.dic. The current version number is 2.4.    #
#                                                                            #
# Software is freely available for graphical display of the structure(s) in  #
# this CIF.  For information consult the CIF home page http://www.iucr.org/  #
# cif/home.html                                                              #
#                                                                            #
# This file may be used for bona fide research purposes within the           #
# scientific community so long as proper attribution is given to the journal # 
# article from which it was obtained.                                        #
#                                                                            #
##############################################################################
                                             
data_I
_audit_creation_method     SHELXL97
_chemical_name_systematic
;
Aqua(picolinato N-oxide-\k^2^O^1^,<i>O</i>^2^)(pyridine-2,6-
dicarboxylato-\k^3^O,<i>N</i>,<i>O</i>')iron(III) monohydrate
;
_chemical_name_common     ?
_chemical_formula_moiety     'C13 H9 Fe N2 O8 , H2 O'
_chemical_formula_sum     'C13 H11  Fe N2 O9'
_chemical_formula_iupac     '[Fe (C6 H4 N O3) (C7 H3 N O4) (H2 O)] , H2 O'
_chemical_formula_weight     395.09
_chemical_melting_point     ?
_symmetry_cell_setting     triclinic
_symmetry_space_group_name_H-M     'P -1'
_symmetry_space_group_name_Hall     '-P 1'
loop_
    _symmetry_equiv_pos_as_xyz
    'x, y, z'
    '-x, -y, -z'
_cell_length_a     6.6023(13)
_cell_length_b     7.7256(16)
_cell_length_c     15.520(3)
_cell_angle_alpha     102.585(4)
_cell_angle_beta     95.801(4)
_cell_angle_gamma     105.743(4)
_cell_volume     732.7(3)
_cell_formula_units_Z     2
_cell_measurement_reflns_used     544
_cell_measurement_theta_min     2.730
_cell_measurement_theta_max     19.968
_cell_measurement_temperature     293(2)
_exptl_crystal_description     block
_exptl_crystal_colour     red
_exptl_crystal_size_max     0.16
_exptl_crystal_size_mid     0.14
_exptl_crystal_size_min     0.12
_exptl_crystal_density_diffrn     1.791
_exptl_crystal_density_meas     ?
_exptl_crystal_density_method     'not measured'
_exptl_crystal_F_000     402
_exptl_absorpt_coefficient_mu     1.086
_exptl_absorpt_correction_type     multi-scan
_exptl_absorpt_process_details     '(SADABS; Sheldrick, 2000)'
_exptl_absorpt_correction_T_min     0.84
_exptl_absorpt_correction_T_max     0.87
_diffrn_ambient_temperature     293(2)
_diffrn_radiation_type     MoK\a
_diffrn_radiation_wavelength     0.71073
_diffrn_radiation_source     'fine-focus sealed tube'
_diffrn_radiation_monochromator     graphite
_diffrn_measurement_device_type     'Bruker SMART CCD area-detector'
_diffrn_measurement_method     '\f and \w'
_diffrn_detector_area_resol_mean     ?
_diffrn_reflns_number     3915
_diffrn_reflns_av_R_equivalents     0.0469
_diffrn_reflns_av_sigmaI/netI     0.1277
_diffrn_reflns_theta_min     2.73
_diffrn_reflns_theta_max     25.75
_diffrn_reflns_theta_full     25.75
_diffrn_measured_fraction_theta_max     0.980
_diffrn_measured_fraction_theta_full     0.980
_diffrn_reflns_limit_h_min     -8
_diffrn_reflns_limit_h_max     7
_diffrn_reflns_limit_k_min     -9
_diffrn_reflns_limit_k_max     9
_diffrn_reflns_limit_l_min     -18
_diffrn_reflns_limit_l_max     17
_diffrn_standards_number     ?
_diffrn_standards_interval_count     ?
_diffrn_standards_interval_time     ?
_diffrn_standards_decay_%     ?
_refine_special_details
;
Refinement of <i>F</i>^2^ against ALL reflections. The weighted <i>R</i>-factor
<i>wR</i> and goodness of fit <i>S</i> are based on <i>F</i>^2^, conventional
<i>R</i>-factors <i>R</i> are based on <i>F</i>, with <i>F</i> set to zero for
negative <i>F</i>^2^. The threshold expression of <i>F</i>^2^ >
\s(<i>F</i>^2^) is used only for calculating <i>R</i>-factors(gt) <i>etc</i>.
and is not relevant to the choice of reflections for refinement.
<i>R</i>-factors based on <i>F</i>^2^ are statistically about twice as large
as those based on <i>F</i>, and <i>R</i>- factors based on ALL data will be
even larger.
;
_reflns_number_total     2749
_reflns_number_gt     1667
_reflns_threshold_expression     I>2\s(I)
_refine_ls_structure_factor_coef     Fsqd
_refine_ls_matrix_type     full
_refine_ls_R_factor_all     0.1061
_refine_ls_R_factor_gt     0.0602
_refine_ls_wR_factor_gt     0.0842
_refine_ls_wR_factor_ref     0.0959
_refine_ls_goodness_of_fit_ref     0.850
_refine_ls_restrained_S_all     0.850
_refine_ls_number_reflns     2749
_refine_ls_number_parameters     238
_refine_ls_number_restraints     4
_refine_ls_hydrogen_treatment     mixed
_refine_ls_weighting_scheme     calc
_refine_ls_weighting_details
               'calc w = 1/[\s^2^(Fo^2^)+(0.0145P)^2^] where P=(Fo^2^+2Fc^2^)/3'
_atom_sites_solution_hydrogens     geom
_atom_sites_solution_primary     direct
_atom_sites_solution_secondary     difmap
_refine_ls_shift/su_max     0.001
_refine_ls_shift/su_mean     0.000
_refine_diff_density_max     0.494
_refine_diff_density_min     -0.357
_refine_ls_extinction_method     none
_refine_ls_extinction_coef     ?
loop_
    _atom_type_symbol
    _atom_type_description
    _atom_type_scat_dispersion_real
    _atom_type_scat_dispersion_imag
    _atom_type_scat_source
    'C' 'C' 0.0033 0.0016
                         'International Tables Vol C Tables 4.2.6.8 and 6.1.1.4'
    'Fe' 'Fe' 0.3463 0.8444
                         'International Tables Vol C Tables 4.2.6.8 and 6.1.1.4'
    'N' 'N' 0.0061 0.0033
                         'International Tables Vol C Tables 4.2.6.8 and 6.1.1.4'
    'O' 'O' 0.0106 0.0060
                         'International Tables Vol C Tables 4.2.6.8 and 6.1.1.4'
    'H' 'H' 0.0000 0.0000
                         'International Tables Vol C Tables 4.2.6.8 and 6.1.1.4'
_computing_data_collection     'SMART (Bruker, 2001)'
_computing_cell_refinement     'SAINT (Bruker, 2001)'
_computing_data_reduction     'SAINT (Bruker, 2001)'
_computing_structure_solution     'SHELXS97 (Sheldrick, 2008)'
_computing_structure_refinement     'SHELXL97 (Sheldrick, 2008)'
_computing_molecular_graphics     'SHELXTL (Sheldrick, 2008)'
_computing_publication_material     'SHELXTL (Sheldrick, 2008)'
loop_
    _atom_site_type_symbol
    _atom_site_label
    _atom_site_fract_x
    _atom_site_fract_y
    _atom_site_fract_z
    _atom_site_U_iso_or_equiv
    _atom_site_adp_type
    _atom_site_calc_flag
    _atom_site_refinement_flags
    _atom_site_occupancy
    _atom_site_disorder_assembly
    _atom_site_disorder_group
    Fe Fe1 0.47020(11) 0.38418(9) 0.22899(5) 0.0363(2) Uani d . 1 . .
    N N1 0.4982(6) 0.5619(5) 0.3522(2) 0.0317(10) Uani d . 1 . .
    N N2 0.3098(6) 0.1709(5) 0.0392(3) 0.0358(10) Uani d . 1 . .
    O O1 0.1839(4) 0.2941(4) 0.2682(2) 0.0404(9) Uani d . 1 . .
    O O4 0.7711(5) 0.5595(4) 0.2520(2) 0.0439(9) Uani d . 1 . .
    O O5 0.3665(5) 0.5275(4) 0.1559(2) 0.0497(10) Uani d . 1 . .
    O O8 0.5897(5) 0.2107(4) 0.2796(2) 0.0450(10) Uani d D 1 . .
    H H8A 0.722(5) 0.241(7) 0.300(3) 0.067 Uiso d D 1 . .
    H H8B 0.553(8) 0.098(4) 0.276(4) 0.067 Uiso d D 1 . .
    C C1 0.1473(7) 0.3772(6) 0.3417(3) 0.0344(12) Uani d . 1 . .
    C C2 0.3323(7) 0.5401(6) 0.3952(3) 0.0293(11) Uani d . 1 . .
    C C3 0.3435(7) 0.6559(6) 0.4769(3) 0.0408(13) Uani d . 1 . .
    H H3 0.2269 0.6422 0.5066 0.049 Uiso calc R 1 . .
    C C4 0.5325(8) 0.7933(6) 0.5138(3) 0.0467(14) Uani d . 1 . .
    H H4 0.5454 0.8734 0.5696 0.056 Uiso calc R 1 . .
    C C5 0.7012(7) 0.8134(6) 0.4693(3) 0.0448(14) Uani d . 1 . .
    H H5 0.8294 0.9062 0.4945 0.054 Uiso calc R 1 . .
    C C6 0.6799(7) 0.6952(6) 0.3869(3) 0.0390(13) Uani d . 1 . .
    C C7 0.8408(8) 0.6911(7) 0.3244(4) 0.0444(14) Uani d . 1 . .
    C C8 0.3104(8) 0.5009(7) 0.0716(4) 0.0415(13) Uani d . 1 . .
    C C9 0.2594(7) 0.3099(6) 0.0109(3) 0.0322(12) Uani d . 1 . .
    C C10 0.1569(7) 0.2692(7) -0.0765(3) 0.0444(14) Uani d . 1 . .
    H H10 0.1215 0.3625 -0.0979 0.053 Uiso calc R 1 . .
    C C11 0.1064(8) 0.0935(7) -0.1323(4) 0.0501(15) Uani d . 1 . .
    H H11 0.0391 0.0679 -0.1913 0.060 Uiso calc R 1 . .
    C C12 0.1560(8) -0.0406(7) -0.1002(4) 0.0462(14) Uani d . 1 . .
    H H12 0.1214 -0.1602 -0.1373 0.055 Uiso calc R 1 . .
    C C13 0.2553(7) -0.0048(6) -0.0149(3) 0.0377(13) Uani d . 1 . .
    H H13 0.2863 -0.0996 0.0068 0.045 Uiso calc R 1 . .
    O O2 -0.0192(5) 0.3380(4) 0.3721(2) 0.0479(10) Uani d . 1 . .
    O O3 1.0189(5) 0.8053(5) 0.3461(2) 0.0594(11) Uani d . 1 . .
    O O6 0.2880(6) 0.6231(5) 0.0361(3) 0.0600(11) Uani d . 1 . .
    O O7 0.4227(5) 0.1917(4) 0.1189(2) 0.0463(9) Uani d . 1 . .
    O O9 0.3706(6) 0.8722(5) 0.2653(3) 0.0608(12) Uani d D 1 . .
    H H9A 0.249(6) 0.839(7) 0.283(4) 0.091 Uiso d D 1 . .
    H H9B 0.366(9) 0.771(5) 0.228(3) 0.091 Uiso d D 1 . .
loop_
    _atom_site_aniso_label
    _atom_site_aniso_U_11
    _atom_site_aniso_U_22
    _atom_site_aniso_U_33
    _atom_site_aniso_U_12
    _atom_site_aniso_U_13
    _atom_site_aniso_U_23
    Fe1 0.0375(4) 0.0354(4) 0.0324(4) 0.0069(3) 0.0085(3) 0.0053(3)
    N1 0.027(2) 0.031(2) 0.036(3) 0.0067(18) 0.0058(19) 0.0084(19)
    N2 0.031(2) 0.046(3) 0.028(3) 0.007(2) 0.0038(19) 0.011(2)
    O1 0.0294(19) 0.040(2) 0.035(2) -0.0034(15) 0.0042(16) -0.0056(16)
    O4 0.033(2) 0.049(2) 0.046(2) 0.0054(16) 0.0136(17) 0.0112(18)
    O5 0.069(3) 0.042(2) 0.039(2) 0.0211(18) 0.004(2) 0.0075(18)
    O8 0.042(2) 0.035(2) 0.051(3) 0.0033(19) -0.0009(19) 0.0104(19)
    C1 0.029(3) 0.040(3) 0.033(3) 0.009(2) -0.001(2) 0.012(2)
    C2 0.022(3) 0.032(3) 0.032(3) 0.008(2) 0.000(2) 0.008(2)
    C3 0.037(3) 0.047(3) 0.035(3) 0.010(2) 0.009(2) 0.004(3)
    C4 0.057(4) 0.041(3) 0.032(3) 0.006(3) 0.003(3) 0.000(3)
    C5 0.038(3) 0.037(3) 0.043(4) -0.008(2) -0.001(3) 0.005(3)
    C6 0.036(3) 0.031(3) 0.045(4) 0.002(2) 0.005(3) 0.010(3)
    C7 0.040(3) 0.049(3) 0.043(4) 0.007(3) 0.004(3) 0.019(3)
    C8 0.033(3) 0.044(3) 0.049(4) 0.010(3) 0.011(3) 0.015(3)
    C9 0.031(3) 0.032(3) 0.033(3) 0.005(2) 0.011(2) 0.010(2)
    C10 0.035(3) 0.054(4) 0.048(4) 0.011(3) 0.008(3) 0.023(3)
    C11 0.050(4) 0.053(4) 0.040(4) 0.010(3) 0.002(3) 0.009(3)
    C12 0.036(3) 0.049(3) 0.042(4) 0.007(3) 0.006(3) -0.004(3)
    C13 0.032(3) 0.033(3) 0.045(4) 0.007(2) 0.013(3) 0.005(3)
    O2 0.027(2) 0.061(2) 0.044(2) 0.0007(16) 0.0073(17) 0.0029(18)
    O3 0.034(2) 0.063(2) 0.065(3) -0.0095(18) 0.0098(19) 0.013(2)
    O6 0.071(3) 0.051(2) 0.065(3) 0.021(2) 0.007(2) 0.028(2)
    O7 0.054(2) 0.055(2) 0.026(2) 0.0208(18) -0.0004(18) 0.0015(17)
    O9 0.060(3) 0.034(2) 0.079(3) 0.005(2) 0.027(2) 0.000(2)
_geom_special_details
;
All e.s.d.'s (except the e.s.d. in the dihedral angle between two l.s. planes)
are estimated using the full covariance matrix. The cell e.s.d.'s are taken
into account individually in the estimation of e.s.d.'s in distances, angles
and torsion angles; correlations between e.s.d.'s in cell parameters are only
used when they are defined by crystal symmetry. An approximate (isotropic)
treatment of cell e.s.d.'s is used for estimating e.s.d.'s involving l.s.
planes.
;
loop_
    _geom_bond_atom_site_label_1
    _geom_bond_atom_site_label_2
    _geom_bond_site_symmetry_2
    _geom_bond_distance
    _geom_bond_publ_flag
    Fe1 O7 . 1.939(3) ?
    Fe1 O5 . 1.945(4) ?
    Fe1 O8 . 1.986(4) ?
    Fe1 O4 . 2.023(3) ?
    Fe1 O1 . 2.032(3) ?
    Fe1 N1 . 2.055(4) ?
    N1 C6 . 1.321(5) ?
    N1 C2 . 1.331(5) ?
    N2 O7 . 1.332(5) ?
    N2 C9 . 1.352(5) ?
    N2 C13 . 1.362(5) ?
    O1 C1 . 1.262(5) ?
    O4 C7 . 1.285(5) ?
    O5 C8 . 1.279(6) ?
    O8 H8A . 0.85(3) ?
    O8 H8B . 0.83(3) ?
    C1 O2 . 1.228(5) ?
    C1 C2 . 1.507(6) ?
    C2 C3 . 1.365(6) ?
    C3 C4 . 1.372(6) ?
    C3 H3 . 0.9300 ?
    C4 C5 . 1.360(6) ?
    C4 H4 . 0.9300 ?
    C5 C6 . 1.369(6) ?
    C5 H5 . 0.9300 ?
    C6 C7 . 1.511(6) ?
    C7 O3 . 1.226(5) ?
    C8 O6 . 1.226(6) ?
    C8 C9 . 1.496(6) ?
    C9 C10 . 1.382(6) ?
    C10 C11 . 1.374(6) ?
    C10 H10 . 0.9300 ?
    C11 C12 . 1.344(7) ?
    C11 H11 . 0.9300 ?
    C12 C13 . 1.351(7) ?
    C12 H12 . 0.9300 ?
    C13 H13 . 0.9300 ?
    O9 H9A . 0.87(3) ?
    O9 H9B . 0.86(3) ?
loop_
    _geom_angle_atom_site_label_1
    _geom_angle_atom_site_label_2
    _geom_angle_atom_site_label_3
    _geom_angle_site_symmetry_1
    _geom_angle_site_symmetry_3
    _geom_angle
    _geom_angle_publ_flag
    O7 Fe1 O5 . . 86.72(14) ?
    O7 Fe1 O8 . . 82.18(14) ?
    O5 Fe1 O8 . . 167.93(15) ?
    O7 Fe1 O4 . . 110.22(14) ?
    O5 Fe1 O4 . . 91.59(14) ?
    O8 Fe1 O4 . . 87.85(14) ?
    O7 Fe1 O1 . . 98.80(13) ?
    O5 Fe1 O1 . . 93.23(14) ?
    O8 Fe1 O1 . . 93.13(14) ?
    O4 Fe1 O1 . . 150.80(13) ?
    O7 Fe1 N1 . . 172.69(15) ?
    O5 Fe1 N1 . . 97.84(14) ?
    O8 Fe1 N1 . . 93.69(15) ?
    O4 Fe1 N1 . . 75.50(13) ?
    O1 Fe1 N1 . . 75.31(13) ?
    C6 N1 C2 . . 121.5(4) ?
    C6 N1 Fe1 . . 119.4(3) ?
    C2 N1 Fe1 . . 119.1(3) ?
    O7 N2 C9 . . 124.5(4) ?
    O7 N2 C13 . . 113.8(4) ?
    C9 N2 C13 . . 121.6(4) ?
    C1 O1 Fe1 . . 120.7(3) ?
    C7 O4 Fe1 . . 120.6(3) ?
    C8 O5 Fe1 . . 133.6(3) ?
    Fe1 O8 H8A . . 121(3) ?
    Fe1 O8 H8B . . 136(4) ?
    H8A O8 H8B . . 101(5) ?
    O2 C1 O1 . . 126.8(4) ?
    O2 C1 C2 . . 118.9(4) ?
    O1 C1 C2 . . 114.3(4) ?
    N1 C2 C3 . . 121.0(4) ?
    N1 C2 C1 . . 110.7(4) ?
    C3 C2 C1 . . 128.3(4) ?
    C2 C3 C4 . . 117.8(4) ?
    C2 C3 H3 . . 121.1 ?
    C4 C3 H3 . . 121.1 ?
    C5 C4 C3 . . 120.6(4) ?
    C5 C4 H4 . . 119.7 ?
    C3 C4 H4 . . 119.7 ?
    C4 C5 C6 . . 119.1(4) ?
    C4 C5 H5 . . 120.4 ?
    C6 C5 H5 . . 120.4 ?
    N1 C6 C5 . . 120.0(4) ?
    N1 C6 C7 . . 111.0(4) ?
    C5 C6 C7 . . 129.1(4) ?
    O3 C7 O4 . . 126.8(5) ?
    O3 C7 C6 . . 119.7(5) ?
    O4 C7 C6 . . 113.5(4) ?
    O6 C8 O5 . . 123.9(5) ?
    O6 C8 C9 . . 116.3(5) ?
    O5 C8 C9 . . 119.8(5) ?
    N2 C9 C10 . . 117.5(4) ?
    N2 C9 C8 . . 121.7(5) ?
    C10 C9 C8 . . 120.8(5) ?
    C11 C10 C9 . . 121.3(5) ?
    C11 C10 H10 . . 119.4 ?
    C9 C10 H10 . . 119.4 ?
    C12 C11 C10 . . 118.8(5) ?
    C12 C11 H11 . . 120.6 ?
    C10 C11 H11 . . 120.6 ?
    C11 C12 C13 . . 121.2(5) ?
    C11 C12 H12 . . 119.4 ?
    C13 C12 H12 . . 119.4 ?
    C12 C13 N2 . . 119.5(5) ?
    C12 C13 H13 . . 120.2 ?
    N2 C13 H13 . . 120.2 ?
    N2 O7 Fe1 . . 129.5(3) ?
    H9A O9 H9B . . 101(5) ?
loop_
    _geom_torsion_atom_site_label_1
    _geom_torsion_atom_site_label_2
    _geom_torsion_atom_site_label_3
    _geom_torsion_atom_site_label_4
    _geom_torsion_site_symmetry_1
    _geom_torsion_site_symmetry_2
    _geom_torsion_site_symmetry_3
    _geom_torsion_site_symmetry_4
    _geom_torsion
    _geom_torsion_publ_flag
    O7 Fe1 N1 C6 . . . . 142.0(11) ?
    O5 Fe1 N1 C6 . . . . -89.7(4) ?
    O8 Fe1 N1 C6 . . . . 86.7(4) ?
    O4 Fe1 N1 C6 . . . . -0.1(4) ?
    O1 Fe1 N1 C6 . . . . 179.0(4) ?
    O7 Fe1 N1 C2 . . . . -38.1(14) ?
    O5 Fe1 N1 C2 . . . . 90.2(4) ?
    O8 Fe1 N1 C2 . . . . -93.4(4) ?
    O4 Fe1 N1 C2 . . . . 179.8(4) ?
    O1 Fe1 N1 C2 . . . . -1.1(3) ?
    O7 Fe1 O1 C1 . . . . 176.8(4) ?
    O5 Fe1 O1 C1 . . . . -96.0(4) ?
    O8 Fe1 O1 C1 . . . . 94.3(4) ?
    O4 Fe1 O1 C1 . . . . 3.1(5) ?
    N1 Fe1 O1 C1 . . . . 1.3(4) ?
    O7 Fe1 O4 C7 . . . . -175.7(4) ?
    O5 Fe1 O4 C7 . . . . 97.2(4) ?
    O8 Fe1 O4 C7 . . . . -94.9(4) ?
    O1 Fe1 O4 C7 . . . . -2.3(5) ?
    N1 Fe1 O4 C7 . . . . -0.5(4) ?
    O7 Fe1 O5 C8 . . . . -4.4(5) ?
    O8 Fe1 O5 C8 . . . . 18.6(10) ?
    O4 Fe1 O5 C8 . . . . 105.7(5) ?
    O1 Fe1 O5 C8 . . . . -103.1(5) ?
    N1 Fe1 O5 C8 . . . . -178.7(5) ?
    Fe1 O1 C1 O2 . . . . 179.0(4) ?
    Fe1 O1 C1 C2 . . . . -1.2(5) ?
    C6 N1 C2 C3 . . . . 0.4(7) ?
    Fe1 N1 C2 C3 . . . . -179.5(3) ?
    C6 N1 C2 C1 . . . . -179.2(4) ?
    Fe1 N1 C2 C1 . . . . 0.8(5) ?
    O2 C1 C2 N1 . . . . -180.0(4) ?
    O1 C1 C2 N1 . . . . 0.2(6) ?
    O2 C1 C2 C3 . . . . 0.4(8) ?
    O1 C1 C2 C3 . . . . -179.4(5) ?
    N1 C2 C3 C4 . . . . -1.1(7) ?
    C1 C2 C3 C4 . . . . 178.5(5) ?
    C2 C3 C4 C5 . . . . 0.7(8) ?
    C3 C4 C5 C6 . . . . 0.3(8) ?
    C2 N1 C6 C5 . . . . 0.7(8) ?
    Fe1 N1 C6 C5 . . . . -179.4(4) ?
    C2 N1 C6 C7 . . . . -179.3(4) ?
    Fe1 N1 C6 C7 . . . . 0.6(5) ?
    C4 C5 C6 N1 . . . . -1.0(8) ?
    C4 C5 C6 C7 . . . . 179.0(5) ?
    Fe1 O4 C7 O3 . . . . 179.8(4) ?
    Fe1 O4 C7 C6 . . . . 1.0(6) ?
    N1 C6 C7 O3 . . . . -179.9(5) ?
    C5 C6 C7 O3 . . . . 0.1(9) ?
    N1 C6 C7 O4 . . . . -1.0(6) ?
    C5 C6 C7 O4 . . . . 179.0(5) ?
    Fe1 O5 C8 O6 . . . . -165.3(3) ?
    Fe1 O5 C8 C9 . . . . 17.2(7) ?
    O7 N2 C9 C10 . . . . 174.6(4) ?
    C13 N2 C9 C10 . . . . -2.3(6) ?
    O7 N2 C9 C8 . . . . -5.9(7) ?
    C13 N2 C9 C8 . . . . 177.2(4) ?
    O6 C8 C9 N2 . . . . 169.3(4) ?
    O5 C8 C9 N2 . . . . -13.0(7) ?
    O6 C8 C9 C10 . . . . -11.3(7) ?
    O5 C8 C9 C10 . . . . 166.5(5) ?
    N2 C9 C10 C11 . . . . 0.6(7) ?
    C8 C9 C10 C11 . . . . -178.9(4) ?
    C9 C10 C11 C12 . . . . 0.8(8) ?
    C10 C11 C12 C13 . . . . -0.5(8) ?
    C11 C12 C13 N2 . . . . -1.2(8) ?
    O7 N2 C13 C12 . . . . -174.5(4) ?
    C9 N2 C13 C12 . . . . 2.7(7) ?
    C9 N2 O7 Fe1 . . . . 22.0(6) ?
    C13 N2 O7 Fe1 . . . . -160.9(3) ?
    O5 Fe1 O7 N2 . . . . -15.4(4) ?
    O8 Fe1 O7 N2 . . . . 169.3(4) ?
    O4 Fe1 O7 N2 . . . . -105.9(4) ?
    O1 Fe1 O7 N2 . . . . 77.3(4) ?
    N1 Fe1 O7 N2 . . . . 113.4(12) ?
loop_
    _geom_hbond_atom_site_label_D
    _geom_hbond_atom_site_label_H
    _geom_hbond_atom_site_label_A
    _geom_hbond_site_symmetry_A
    _geom_hbond_distance_DH
    _geom_hbond_distance_HA
    _geom_hbond_distance_DA
    _geom_hbond_angle_DHA
    _geom_hbond_publ_flag
    O8 H8A O2 1_655 0.85(4) 1.81(4) 2.637(5) 164(4) y
    O8 H8B O9 1_545 0.83(3) 1.79(4) 2.571(5) 157(5) y
    O9 H9A O3 1_455 0.87(5) 1.88(5) 2.730(5) 167(5) y
    O9 H9B O5 . 0.86(5) 1.97(6) 2.821(5) 173(4) y
data_global
_journal_date_recd_electronic     2008-08-31
_journal_date_accepted     2008-09-23
_journal_name_full     'Acta Crystallographica, Section E'
_journal_year     2008
_journal_volume     64
_journal_issue     10
_journal_page_first     m1343
_journal_page_last     m1343
_journal_paper_category     QM
_journal_coeditor_code     CV2445
_publ_contact_author_name     'Dongdong Han'
_publ_contact_author_address
;
Management Department of Zhejiang Pharmaceutical College
Ningbo
Zhejiang 315100
People's Republic of China
;
_publ_contact_author_email     ch20050620@163.com
_publ_contact_author_fax     ' 86 574 88223305'
_publ_contact_author_phone     ' 86 574 88223305'
_publ_section_title
;\
Aqua(picolinato
<i>N</i>-oxide-\k^2^<i>O</i>^1^,<i>O</i>^2^)(pyridine-2,6-dicarboxylato-\
\k^3^<i>O</i>,<i>N</i>,<i>O</i>')iron(III) monohydrate
;
loop_
    _publ_author_name
    _publ_author_address
    'Dongdong Han'
;
Management Department of Zhejiang Pharmaceutical College
Ningbo
Zhejiang 315100
People's Republic of China
;
    'Dong'e Wang'
;
Department of chemistry
Kashgar Teachers College
Kashgar
Xinjiang844000
People's Republic of China
;
