# Supplementary material for: Aqua­(picolinato N-oxide-κ2 O 1,O 2)(pyridine-2,6-dicarboxyl­ato-κ3 O,N,O′)iron(III) monohydrate
Source: Acta Crystallogr Sect E Struct Rep Online. 2008 Sep 27;64(Pt 10):m1343. doi: 10.1107/S1600536808030663 (PMC2959446; doi:10.1107/S1600536808030663)
Supplement: Supplementary file 2 [file e-64-m1343-Isup2.hkl]

# 
# h,k,l, Fc-squared, Fo-squared, sigma(Fo-squared) and status flag 
# 
data_I
_shelx_title ' 50222Bm in  P-1' 
_shelx_refln_list_code          4 
_shelx_F_calc_maximum      139.60 
_exptl_crystal_F_000       402.00 
_reflns_d_resolution_high  0.8180 
 
loop_ 
 _symmetry_equiv_pos_as_xyz 
 'x, y, z' 
 '-x, -y, -z' 
 
_cell_length_a     6.6023 
_cell_length_b     7.7256 
_cell_length_c    15.5200 
_cell_angle_alpha 102.585 
_cell_angle_beta   95.801 
_cell_angle_gamma 105.743 
 
_shelx_F_squared_multiplier     1.000 
 
loop_ 
 _refln_index_h 
 _refln_index_k 
 _refln_index_l 
 _refln_F_squared_calc 
 _refln_F_squared_meas 
 _refln_F_squared_sigma 
 _refln_observed_status 
   1   0   0     6108.16     6285.63    103.81 o 
   2   0   0        2.40       10.81      8.26 o 
   3   0   0       64.68       38.08     11.60 o 
   4   0   0      371.44      373.31     27.45 o 
   5   0   0       93.83       78.56     30.24 o 
   6   0   0      393.38      371.93     64.38 o 
   7   0   0       18.00       64.07     36.79 o 
  -7   1   0      219.78      270.29     60.01 o 
  -5   1   0      281.79      252.06     46.30 o 
  -4   1   0     2254.08     2268.51     70.30 o 
  -3   1   0      108.84      104.54     16.29 o 
  -2   1   0      179.24      174.74     15.47 o 
  -1   1   0     9460.59     9851.64    244.73 o 
   0   1   0     5332.54     5694.49    181.36 o 
   1   1   0        2.97        6.77      3.97 o 
   2   1   0      745.02      744.40     33.56 o 
   3   1   0      291.15      301.73     18.99 o 
   4   1   0       16.46       17.92     12.59 o 
   5   1   0       32.05       32.36     15.69 o 
   6   1   0       26.01       34.14     28.53 o 
   7   1   0        4.67       36.16     31.33 o 
  -7   2   0      190.41      180.51     49.88 o 
  -6   2   0       34.48       31.64     27.59 o 
  -5   2   0      470.38      432.42     37.35 o 
  -4   2   0     1681.35     1713.72     85.50 o 
  -3   2   0      272.66      283.95     27.04 o 
  -2   2   0      663.74      687.53     31.38 o 
  -1   2   0      697.58      736.89     21.63 o 
   0   2   0      802.00      758.86     28.78 o 
   1   2   0       10.95       11.02      6.12 o 
   2   2   0        0.14        7.29      5.93 o 
   3   2   0       58.83       61.92     10.87 o 
   4   2   0      706.73      682.34     48.84 o 
   5   2   0        1.62        6.48     12.15 o 
   6   2   0       49.47       63.91     34.92 o 
  -8   3   0        5.64        8.89     24.63 o 
  -7   3   0        6.06       14.18     28.37 o 
  -6   3   0        0.40       12.31     21.82 o 
  -5   3   0      271.55      290.87     32.56 o 
  -4   3   0        1.11        9.72     12.01 o 
  -3   3   0      323.90      290.44     25.82 o 
  -2   3   0       16.21       15.25      8.03 o 
  -1   3   0       19.43       17.75      5.66 o 
   0   3   0       28.58       37.25     10.67 o 
   1   3   0     1338.86     1397.35     48.93 o 
   2   3   0       30.27       58.39     11.32 o 
   3   3   0     1393.63     1394.37     76.08 o 
   4   3   0      374.90      374.91     38.67 o 
   5   3   0      235.93      245.71     34.55 o 
   6   3   0       63.14      103.04     37.88 o 
  -7   4   0        0.01       18.86     25.88 o 
  -6   4   0        0.54        5.92     19.80 o 
  -5   4   0        1.78        8.65     14.49 o 
  -4   4   0       95.99      108.53     20.99 o 
  -3   4   0      263.94      247.84     25.31 o 
  -2   4   0      438.20      446.18     27.75 o 
  -1   4   0      749.47      689.29     42.70 o 
   0   4   0      648.46      640.96     42.03 o 
   1   4   0      195.99      164.49     17.04 o 
   2   4   0      864.06      842.72     65.72 o 
   3   4   0       61.43       72.77     20.42 o 
   4   4   0       70.24       80.55     22.42 o 
   5   4   0      161.36      189.55     47.08 o 
  -7   5   0        8.12       24.47     25.56 o 
  -6   5   0       44.33       53.15     19.65 o 
  -5   5   0       43.04       70.93     19.77 o 
  -4   5   0      679.19      683.97     47.33 o 
  -3   5   0      689.31      697.56     73.42 o 
  -2   5   0     1468.61     1431.74    100.54 o 
  -1   5   0     1040.03     1025.10     58.77 o 
   0   5   0      479.68      454.46     40.35 o 
   1   5   0      457.71      454.71     40.78 o 
   2   5   0      260.29      248.52     43.33 o 
   3   5   0       32.73       36.32     24.16 o 
   4   5   0      119.00      133.28     40.68 o 
   5   5   0       15.46        9.20     24.78 o 
  -6   6   0       52.39       94.31     36.48 o 
  -5   6   0       48.44       53.47     29.15 o 
  -4   6   0       74.08       95.71     33.67 o 
  -3   6   0     1441.77     1476.17    113.95 o 
  -2   6   0      902.68      845.02     84.49 o 
  -1   6   0        2.63        8.32     21.67 o 
   0   6   0       71.60       72.68     19.70 o 
   1   6   0       58.00       58.01     19.72 o 
   2   6   0       11.60        9.34     15.64 o 
   3   6   0       19.12       10.13     24.63 o 
   4   6   0        4.38        8.57     31.80 o 
  -6   7   0       10.32       -3.59     23.38 o 
  -5   7   0        0.67        4.83     23.07 o 
  -4   7   0       73.15       50.50     30.08 o 
  -3   7   0      224.12      206.54     48.95 o 
  -2   7   0      151.29      193.76     46.76 o 
  -1   7   0       51.79       45.90     19.91 o 
   0   7   0       22.82       29.66     16.02 o 
   1   7   0        8.33        3.37     15.63 o 
   2   7   0       72.01       76.54     32.11 o 
   3   7   0       46.95       24.63     34.45 o 
  -5   8   0       27.84      103.66     43.18 o 
  -4   8   0        2.08       20.11     28.21 o 
  -3   8   0        2.53       23.85     27.59 o 
  -2   8   0        1.89       15.28     26.66 o 
  -1   8   0        0.33        7.07     14.72 o 
   0   8   0        2.06       -3.25     14.83 o 
   1   8   0      121.21      160.19     33.18 o 
  -4   9   0       27.75       59.55     45.05 o 
  -3   9   0       58.14       73.42     37.25 o 
  -2   9   0        0.55       16.21     30.71 o 
  -1   9   0       25.17       46.10     27.31 o 
   1  -9   1       62.64       94.62     41.46 o 
   2  -9   1        4.27       -1.71     25.56 o 
   3  -9   1        2.26        2.03     26.19 o 
   4  -9   1        1.13       23.23     42.24 o 
  -1  -8   1        4.12       -2.30     17.07 o 
   0  -8   1      170.17      138.56     31.15 o 
   1  -8   1      202.69      215.75     37.15 o 
   2  -8   1       20.50       36.48     29.77 o 
   3  -8   1       40.27       65.94     33.36 o 
   4  -8   1       49.94       90.88     36.94 o 
   5  -8   1       72.52      109.11     41.78 o 
  -3  -7   1       68.02       82.15     38.81 o 
  -2  -7   1       40.03       29.77     27.12 o 
  -1  -7   1      134.23      131.97     29.02 o 
   0  -7   1      150.59      148.96     29.14 o 
   1  -7   1      360.37      329.32     41.97 o 
   2  -7   1      194.20      186.27     46.14 o 
   3  -7   1       13.65       43.96     27.75 o 
   4  -7   1       10.91       36.32     26.34 o 
   5  -7   1      176.15      162.27     44.89 o 
   6  -7   1      120.81      142.47     43.96 o 
  -4  -6   1       32.32       58.45     35.70 o 
  -3  -6   1      200.71      237.40     52.53 o 
  -2  -6   1       95.19       91.55     24.06 o 
  -1  -6   1      418.19      397.73     42.47 o 
   0  -6   1     1216.11     1118.42    109.11 o 
   2  -6   1       39.46       54.09     25.88 o 
   3  -6   1        9.76       25.41     20.42 o 
   4  -6   1        0.28        3.12     19.95 o 
   5  -6   1       12.03        4.99     21.04 o 
   6  -6   1        4.86        0.62     23.38 o 
  -4  -5   1      133.82      175.52     44.89 o 
  -3  -5   1      280.83      260.78     50.19 o 
  -2  -5   1      145.02      148.61     26.42 o 
  -1  -5   1       29.81       40.07     15.28 o 
   0  -5   1      378.80      301.65     49.80 o 
   1  -5   1       30.25       23.73     13.35 o 
   2  -5   1      188.97      164.30     36.63 o 
   3  -5   1       11.02       11.62     14.03 o 
   4  -5   1        6.32        8.37     13.43 o 
   5  -5   1       35.59       49.25     17.73 o 
   6  -5   1       29.92       42.55     27.43 o 
   7  -5   1       26.47       23.69     28.37 o 
  -5  -4   1        3.43       28.37     26.66 o 
  -4  -4   1      258.98      223.97     32.13 o 
  -3  -4   1       17.32       18.49     12.17 o 
  -2  -4   1        3.19        3.32      9.13 o 
  -1  -4   1      177.28      155.48     16.83 o 
   0  -4   1      150.35      127.75     19.78 o 
   1  -4   1     1071.68     1061.11     34.17 o 
   2  -4   1      551.24      594.33     33.69 o 
   3  -4   1      261.92      259.39     26.26 o 
   4  -4   1      113.65      107.64     21.16 o 
   5  -4   1      584.43      551.20     45.08 o 
   6  -4   1       15.12       17.61     22.29 o 
   7  -4   1        0.48       14.18     24.78 o 
  -6  -3   1        4.38       16.83     29.31 o 
  -5  -3   1        8.54       44.74     27.75 o 
  -4  -3   1        6.23       32.34     14.74 o 
  -3  -3   1      744.09      682.82     37.42 o 
  -2  -3   1     1066.20     1060.01     46.45 o 
  -1  -3   1       14.58       15.51      7.55 o 
   0  -3   1        4.22        6.64      7.57 o 
   1  -3   1       54.82       46.95      9.08 o 
   2  -3   1       87.34       82.09     13.07 o 
   3  -3   1      740.26      730.69     39.96 o 
   4  -3   1     2559.48     2653.08    185.88 o 
   5  -3   1      604.79      582.21     73.96 o 
   6  -3   1       98.34      100.70     35.85 o 
   7  -3   1       26.84       54.25     30.40 o 
  -7  -2   1       18.92       67.34     43.49 o 
  -6  -2   1       69.83       66.87     31.33 o 
  -5  -2   1       12.89       23.54     23.54 o 
  -4  -2   1       52.55       82.10     23.30 o 
  -3  -2   1     1052.31     1048.77     39.53 o 
  -2  -2   1     3988.98     4178.08     70.67 o 
  -1  -2   1       77.08       72.56      9.61 o 
   0  -2   1       39.35       35.69      8.71 o 
   1  -2   1      164.59      165.59     13.82 o 
   2  -2   1      536.71      504.43     27.49 o 
   3  -2   1      315.43      290.65     24.13 o 
   4  -2   1      247.85      244.99     25.23 o 
   5  -2   1       69.87       48.95     25.56 o 
   6  -2   1       16.74       22.29     23.54 o 
   7  -2   1        4.62       27.43     30.08 o 
  -7  -1   1       42.94       48.48     37.10 o 
  -6  -1   1      151.86      195.16     49.57 o 
  -5  -1   1       24.69       21.20     22.45 o 
  -4  -1   1      217.50      211.13     18.78 o 
  -3  -1   1     3942.63     4095.15     99.92 o 
  -2  -1   1     1879.03     1852.25     47.11 o 
  -1  -1   1     2337.57     2364.43     38.01 o 
   0  -1   1     2210.88     2216.43     55.34 o 
   1  -1   1       13.51       13.40      4.90 o 
   2  -1   1      358.46      398.07     46.92 o 
   3  -1   1       21.94       18.78      8.75 o 
   4  -1   1        7.25       19.68     11.89 o 
   5  -1   1       44.60       50.82     25.25 o 
   6  -1   1       45.08       54.40     28.37 o 
   7  -1   1       76.97       97.58     38.97 o 
  -7   0   1      264.24      291.18     60.32 o 
  -6   0   1      408.74      440.04     69.37 o 
  -5   0   1        0.87        9.51     17.15 o 
  -4   0   1      232.66      325.01     48.17 o 
  -3   0   1      246.35      294.02     57.36 o 
  -2   0   1     7596.72     8594.44    918.36 o 
  -1   0   1      209.29      221.55     21.36 o 
   1   0   1      416.11      484.31     29.15 o 
   2   0   1       44.11       42.09     16.06 o 
   3   0   1      832.59      856.67     31.74 o 
   4   0   1       88.33       75.91     30.24 o 
   5   0   1      142.01      157.28     39.13 o 
   6   0   1        2.76       14.18     23.38 o 
   7   0   1       61.84       75.91     36.16 o 
  -7   1   1      107.39       94.93     40.84 o 
  -6   1   1      422.75      395.93     64.07 o 
  -5   1   1        1.64       -7.48     13.72 o 
  -4   1   1       10.79       15.23     11.84 o 
  -3   1   1      194.32      221.88     21.09 o 
  -2   1   1      773.03      736.26     31.02 o 
  -1   1   1     1961.26     1965.50     29.96 o 
   0   1   1       26.69       24.38      5.27 o 
   1   1   1     3198.26     3176.00     78.92 o 
   2   1   1     1202.54     1194.09     30.61 o 
   3   1   1      889.33      864.44     29.99 o 
   4   1   1      463.29      451.27     42.71 o 
   5   1   1        7.31       12.58     13.76 o 
   6   1   1      132.01      130.63     39.90 o 
   7   1   1       23.06       19.80     32.89 o 
  -8   2   1       16.49       38.81     35.07 o 
  -7   2   1        1.94       12.16     24.32 o 
  -6   2   1       25.27       24.78     24.32 o 
  -5   2   1      220.92      255.86     29.79 o 
  -4   2   1      840.76      770.17     44.87 o 
  -3   2   1       74.16       94.99     21.12 o 
  -2   2   1      197.53      186.94     17.27 o 
  -1   2   1       68.27       66.69      7.03 o 
   0   2   1     4637.16     4661.77     81.60 o 
   1   2   1      109.60       79.13      9.74 o 
   2   2   1     3263.67     3272.49     61.51 o 
   3   2   1      249.63      217.73     18.66 o 
   4   2   1       62.24       79.58     19.12 o 
   5   2   1        7.24        3.77     13.45 o 
   6   2   1      136.38      162.89     44.74 o 
  -8   3   1       28.04       29.31     35.23 o 
  -7   3   1        0.48       23.54     25.88 o 
  -6   3   1      502.89      452.67     66.56 o 
  -5   3   1      429.05      410.74     53.00 o 
  -4   3   1      194.10      184.73     24.52 o 
  -3   3   1       53.84       56.30     13.69 o 
  -2   3   1      662.90      640.45     31.02 o 
  -1   3   1      198.22      222.22     21.65 o 
   0   3   1       26.68       36.12      7.03 o 
   1   3   1      308.33      301.64     19.41 o 
   2   3   1      708.64      669.28     50.17 o 
   3   3   1        3.86        1.25     12.73 o 
   4   3   1      145.65      135.38     25.56 o 
   5   3   1        6.31        1.88     15.06 o 
   6   3   1       10.75       47.85     29.62 o 
  -7   4   1       13.67       42.55     31.64 o 
  -6   4   1       86.94       82.57     21.22 o 
  -5   4   1       30.52       45.65     17.91 o 
  -4   4   1       26.00       24.65     14.35 o 
  -3   4   1      425.92      447.15     32.76 o 
  -2   4   1      354.35      331.80     19.81 o 
  -1   4   1      431.61      385.73     32.63 o 
   0   4   1        4.53       10.69      9.81 o 
   1   4   1        4.82       11.66      8.87 o 
   2   4   1      127.98      130.50     18.08 o 
   3   4   1      119.00      103.78     23.27 o 
   4   4   1      465.02      361.79     60.32 o 
   5   4   1        0.87        6.24     23.23 o 
  -7   5   1       22.46       35.70     31.96 o 
  -6   5   1      113.67      131.87     32.03 o 
  -5   5   1       26.03       52.78     19.50 o 
  -4   5   1       25.91       26.66     19.95 o 
  -3   5   1        0.23       17.77     18.55 o 
  -2   5   1      226.28      201.81     27.68 o 
  -1   5   1      310.56      304.97     33.34 o 
   0   5   1      347.24      308.84     36.01 o 
   1   5   1       66.47       70.03     19.06 o 
   2   5   1        5.26       20.84     13.78 o 
   3   5   1      136.69      173.02     45.20 o 
   4   5   1       85.26      107.09     35.70 o 
  -6   6   1        3.91       13.72     24.78 o 
  -5   6   1        0.97       14.65     23.23 o 
  -4   6   1        6.66       11.85     22.91 o 
  -3   6   1      273.34      349.01     57.52 o 
  -2   6   1      605.65      587.21     49.86 o 
  -1   6   1      365.11      320.55     37.52 o 
   0   6   1      961.75      908.29     63.21 o 
   1   6   1      371.13      322.17     40.84 o 
   2   6   1      140.66      171.00     44.58 o 
   3   6   1       23.34       45.20     28.37 o 
   4   6   1        0.85        4.68     23.54 o 
  -6   7   1       70.66       91.19     41.00 o 
  -5   7   1       27.87       35.07     26.50 o 
  -4   7   1      209.01      261.25     56.58 o 
  -3   7   1       93.56       82.77     34.45 o 
  -2   7   1       23.52       34.21     17.67 o 
  -1   7   1      100.66       82.50     23.68 o 
   0   7   1      196.75      167.26     31.68 o 
   1   7   1       65.84       62.18     21.64 o 
   2   7   1       63.14       97.27     40.84 o 
  -5   8   1       10.47        6.08     32.73 o 
  -4   8   1       15.33       28.68     30.24 o 
  -3   8   1       81.38       89.94     36.32 o 
  -2   8   1       43.09       49.24     20.72 o 
  -1   8   1       17.43       25.61     35.46 o 
   0   8   1        0.62       17.87     20.78 o 
   1   8   1       14.28       27.12     29.31 o 
  -3   9   1        0.03        5.14     28.99 o 
  -2   9   1       11.71        2.81     27.75 o 
   1  -9   2       31.33       25.25     31.80 o 
   2  -9   2       34.26       74.98     37.57 o 
   3  -9   2       60.99       93.22     47.85 o 
   4  -9   2       44.80      108.96     48.95 o 
  -2  -8   2       37.16       43.18     31.33 o 
  -1  -8   2       56.49       79.78     26.42 o 
   0  -8   2        8.98        6.08     15.80 o 
   1  -8   2      119.73      134.21     44.27 o 
   2  -8   2       23.96       50.82     27.90 o 
   3  -8   2        0.27        9.35     22.13 o 
   4  -8   2        4.37       12.31     23.85 o 
   5  -8   2        2.91       -3.27     25.88 o 
  -3  -7   2        7.78       11.69     21.51 o 
  -2  -7   2       80.40       95.22     26.70 o 
  -1  -7   2       20.66       31.00     18.28 o 
   0  -7   2       63.81       71.69     21.35 o 
   1  -7   2       52.26       56.27     30.40 o 
   2  -7   2      169.10      123.77     38.19 o 
   3  -7   2        2.95        7.48     23.54 o 
   4  -7   2       30.09       59.08     29.93 o 
   5  -7   2       60.60       56.43     33.36 o 
   6  -7   2       70.30      123.46     41.31 o 
  -4  -6   2       68.37       63.44     34.76 o 
  -3  -6   2       15.97       30.08     24.32 o 
  -2  -6   2       25.85       45.06     17.90 o 
  -1  -6   2        0.83        6.80     12.88 o 
   0  -6   2      344.10      350.70     39.06 o 
   1  -6   2      551.39      491.48     65.00 o 
   2  -6   2      189.70      164.61     38.35 o 
   3  -6   2      111.31      145.43     37.57 o 
   4  -6   2       60.51       68.90     28.53 o 
   5  -6   2       23.03       44.43     27.28 o 
  -4  -5   2       17.22       16.68     23.85 o 
  -3  -5   2       12.22        4.21     16.21 o 
  -2  -5   2      330.19      355.67     37.64 o 
  -1  -5   2      539.57      555.08     44.94 o 
   0  -5   2      111.96      124.77     22.02 o 
   1  -5   2      495.74      485.08     56.27 o 
   2  -5   2      442.66      403.20     33.20 o 
   3  -5   2      235.12      196.02     25.57 o 
   4  -5   2        8.90       -1.16     12.32 o 
   5  -5   2        3.89        4.46     11.65 o 
   6  -5   2        0.28        2.65     23.85 o 
   7  -5   2       36.71       67.81     35.70 o 
  -6  -4   2        0.38        4.68     31.18 o 
  -5  -4   2      273.70      308.95     57.83 o 
  -4  -4   2       20.48       27.86     15.43 o 
  -3  -4   2      137.01      152.06     19.83 o 
  -2  -4   2        2.36        7.39      9.23 o 
  -1  -4   2      211.83      200.53     18.84 o 
   0  -4   2       48.64       68.92     15.24 o 
   1  -4   2     1797.65     1784.23     55.36 o 
   2  -4   2      342.61      348.55     27.56 o 
   3  -4   2     1564.59     1547.04     62.55 o 
   4  -4   2       12.17       14.47     14.73 o 
   5  -4   2       55.33       68.99     19.09 o 
   6  -4   2        0.07       -4.36     23.07 o 
   7  -4   2        0.10       11.07     26.19 o 
  -6  -3   2      141.45      169.44     48.95 o 
  -5  -3   2      622.26      646.89     80.12 o 
  -4  -3   2       19.21       44.87     16.57 o 
  -3  -3   2      119.50      121.83     16.81 o 
  -2  -3   2      283.13      315.55     23.54 o 
  -1  -3   2       37.53       42.92      9.12 o 
   0  -3   2        3.90        2.01      6.86 o 
   1  -3   2      588.83      674.41     31.53 o 
   2  -3   2      125.22      102.96     14.99 o 
   3  -3   2       40.33       33.89     11.40 o 
   4  -3   2        5.90       26.17     13.17 o 
   5  -3   2      232.54      200.77     41.15 o 
   6  -3   2       26.97       30.08     24.16 o 
   7  -3   2      187.37      184.09     50.35 o 
  -7  -2   2        5.51       20.73     40.84 o 
  -6  -2   2      128.24      103.35     39.28 o 
  -5  -2   2      129.56       95.40     33.51 o 
  -4  -2   2       26.20       25.48     11.15 o 
  -3  -2   2        0.65        6.96      7.71 o 
  -2  -2   2      680.98      711.02     38.30 o 
  -1  -2   2      586.37      548.49     23.16 o 
   0  -2   2       71.39       51.24      9.90 o 
   1  -2   2    14780.20    16137.75    212.54 o 
   2  -2   2     2216.53     2076.15     55.32 o 
   3  -2   2     1316.53     1266.91     77.32 o 
   4  -2   2      652.39      662.13     38.91 o 
   5  -2   2      930.80      803.71     81.52 o 
   6  -2   2      204.78      195.16     46.76 o 
  -7  -1   2        5.19      -14.50     30.24 o 
  -6  -1   2       10.97       26.97     24.16 o 
  -5  -1   2      123.23       93.06     32.73 o 
  -4  -1   2       86.11      107.72     14.23 o 
  -3  -1   2     1534.67     1491.48     42.77 o 
  -2  -1   2     1647.73     1482.26     72.74 o 
  -1  -1   2     6328.78     6369.63    124.41 o 
   0  -1   2     4843.58     5222.55     94.93 o 
   1  -1   2      730.89      854.33     26.54 o 
   2  -1   2        2.64        0.38      9.51 o 
   3  -1   2      555.94      546.69     27.14 o 
   4  -1   2     1911.90     1615.99    103.04 o 
   5  -1   2      100.29       74.51     29.31 o 
   6  -1   2       53.40       69.68     32.73 o 
   7  -1   2       78.27       84.80     39.28 o 
  -7   0   2       90.20      134.99     47.85 o 
  -6   0   2       53.67       73.57     33.83 o 
  -5   0   2        3.76        1.40     16.52 o 
  -4   0   2        8.20        5.69      8.13 o 
  -3   0   2     2429.43     2462.92     62.21 o 
  -2   0   2    15430.88    17275.00    871.28 o 
  -1   0   2     1717.09     1567.82     53.15 o 
   0   0   2     1189.32     1374.22     38.19 o 
   1   0   2      225.17      192.04     21.04 o 
   2   0   2       68.84       44.74     15.90 o 
   3   0   2     1827.68     1717.00     93.84 o 
   4   0   2       52.25       57.99     26.34 o 
   5   0   2      500.52      435.21     63.60 o 
   6   0   2        1.60       -3.74     18.86 o 
   7   0   2       12.80       33.05     33.51 o 
  -7   1   2      103.42      130.47     43.65 o 
  -6   1   2       23.08       42.71     25.88 o 
  -5   1   2       57.80       59.92     17.30 o 
  -4   1   2      993.68      967.66     49.91 o 
  -3   1   2     2725.41     2887.78    203.27 o 
  -2   1   2      256.08      280.75     20.90 o 
  -1   1   2       53.19       44.73      6.07 o 
   0   1   2      443.10      480.97     15.01 o 
   1   1   2      476.58      476.83     17.45 o 
   2   1   2     1006.38     1029.99     29.89 o 
   3   1   2     1154.81     1179.51     35.06 o 
   4   1   2        0.37       11.53     11.23 o 
   5   1   2       23.21       17.68     13.71 o 
   6   1   2       11.77       16.06     26.50 o 
   7   1   2       41.72       73.11     46.61 o 
  -8   2   2       77.93      115.82     48.01 o 
  -7   2   2       49.74       71.08     33.67 o 
  -6   2   2       67.16       74.04     31.49 o 
  -5   2   2       22.23       16.51     14.22 o 
  -4   2   2      413.09      384.12     33.22 o 
  -3   2   2       25.33       25.56     10.58 o 
  -2   2   2      802.61      778.11     34.01 o 
  -1   2   2      996.58      975.20     23.55 o 
   0   2   2      299.47      308.13     21.94 o 
   1   2   2     2450.33     2532.11     48.61 o 
   2   2   2      586.67      585.66     26.15 o 
   3   2   2      553.79      526.85     47.54 o 
   4   2   2       44.96       33.46     14.16 o 
   5   2   2       97.82      107.00     24.55 o 
   6   2   2       19.49       22.91     27.12 o 
  -8   3   2       62.38       38.19     36.79 o 
  -7   3   2        0.59       16.68     26.66 o 
  -6   3   2        5.20        8.67     12.31 o 
  -5   3   2       13.32       14.97     15.37 o 
  -4   3   2       12.74       24.42     13.16 o 
  -3   3   2     1113.06     1038.91     47.76 o 
  -2   3   2       43.54       54.19      9.04 o 
  -1   3   2       39.56       44.20     11.42 o 
   0   3   2       12.85       15.03      9.30 o 
   1   3   2     2789.75     2834.16     58.06 o 
   2   3   2     1288.04     1298.27     44.46 o 
   3   3   2     1010.52     1057.22     69.44 o 
   4   3   2      416.83      414.38     41.81 o 
   5   3   2      265.63      316.53     41.40 o 
   6   3   2      405.35      391.88     72.33 o 
  -7   4   2       83.27      142.94     42.87 o 
  -6   4   2       59.66       70.92     20.66 o 
  -5   4   2       75.26       69.37     18.55 o 
  -4   4   2      660.42      673.32     58.14 o 
  -3   4   2      622.54      597.74     36.88 o 
  -2   4   2     2219.29     2331.34    131.35 o 
  -1   4   2      921.34      898.03     51.52 o 
   0   4   2     1732.27     1578.07     97.27 o 
   1   4   2      167.91      188.71     24.55 o 
   2   4   2      857.52      853.26     51.78 o 
   3   4   2       68.75       63.91     27.28 o 
   4   4   2      209.11      219.63     48.79 o 
   5   4   2       65.37       64.69     32.89 o 
  -6   5   2      201.61      223.06     48.48 o 
  -5   5   2      229.41      236.93     48.32 o 
  -4   5   2      768.10      610.11     72.33 o 
  -3   5   2      949.71      881.65     83.24 o 
  -2   5   2     1091.58      974.93     58.47 o 
  -1   5   2       34.99       48.01     16.81 o 
   0   5   2       90.04       60.50     18.17 o 
   1   5   2      152.72      163.11     26.02 o 
   2   5   2      170.06      162.27     40.37 o 
   3   5   2        4.79        9.98     19.95 o 
   4   5   2        0.14       -8.89     21.36 o 
  -7   6   2       16.36       16.52     29.93 o 
  -6   6   2       85.00      113.32     39.59 o 
  -5   6   2      324.89      372.55     63.91 o 
  -4   6   2      170.62      153.54     41.93 o 
  -3   6   2        0.60        5.14     19.48 o 
  -2   6   2        1.49        8.88     12.12 o 
  -1   6   2       26.07       20.61     13.33 o 
   0   6   2      164.24      170.45     28.81 o 
   1   6   2      159.26      189.93     30.85 o 
   2   6   2      143.11      117.22     38.66 o 
   3   6   2       42.22       50.04     29.77 o 
  -6   7   2      196.66      189.08     53.00 o 
  -5   7   2       72.44       55.34     30.08 o 
  -4   7   2       26.83       27.12     28.68 o 
  -3   7   2        0.01       10.29     20.73 o 
  -2   7   2       84.68       93.94     28.68 o 
  -1   7   2       14.57       36.63     17.60 o 
   0   7   2       49.24       48.80     19.51 o 
   1   7   2       41.78       58.61     29.46 o 
   2   7   2      115.87       99.45     42.24 o 
  -5   8   2        5.21       32.27     34.92 o 
  -4   8   2       25.83       44.74     32.89 o 
  -3   8   2        0.40       14.18     26.97 o 
  -2   8   2      114.01      133.65     30.42 o 
  -1   8   2       53.23       84.99     25.81 o 
   0   8   2      113.89      122.39     31.39 o 
   1   8   2      138.33      142.94     46.61 o 
   0  -9   3       14.50        8.89     35.07 o 
   1  -9   3       22.43        7.17     28.84 o 
   2  -9   3        7.81       28.53     28.37 o 
   3  -9   3        2.63       18.71     33.36 o 
   4  -9   3       69.75      102.41     46.92 o 
  -2  -8   3       35.67       53.78     34.14 o 
  -1  -8   3        0.52       -1.95     17.19 o 
   0  -8   3       33.55       13.56     27.75 o 
   1  -8   3       62.01       73.11     36.48 o 
   2  -8   3      125.92      136.71     41.62 o 
   3  -8   3      262.22      393.28     69.52 o 
   4  -8   3      291.54      314.41     63.75 o 
   5  -8   3       66.88       68.12     36.94 o 
  -3  -7   3      188.18      198.90     51.91 o 
  -2  -7   3      155.85      199.25     34.88 o 
  -1  -7   3      561.36      553.88     54.61 o 
   0  -7   3      472.53      443.95     49.18 o 
   1  -7   3        5.55       16.37     22.45 o 
   2  -7   3        3.19       17.30     22.13 o 
   3  -7   3      290.41      307.55     57.52 o 
   4  -7   3      183.61      209.81     48.79 o 
   5  -7   3      135.53      165.54     44.43 o 
   6  -7   3        0.20       21.67     28.99 o 
  -4  -6   3       44.41       97.11     35.23 o 
  -3  -6   3       97.33       97.11     34.92 o 
  -2  -6   3      448.31      443.91     46.44 o 
  -1  -6   3     1179.52     1158.64    100.39 o 
   0  -6   3       49.41       51.35     23.62 o 
   1  -6   3      140.28      120.49     35.54 o 
   2  -6   3        1.59        2.96     15.90 o 
   3  -6   3        3.51        7.48     17.61 o 
   4  -6   3        2.14       18.08     20.58 o 
   5  -6   3       21.15       45.05     26.66 o 
   6  -6   3       97.98       64.38     33.51 o 
   7  -6   3        0.25        7.33     29.62 o 
  -4  -5   3       45.46       60.64     29.31 o 
  -3  -5   3       28.05       29.74     12.27 o 
  -2  -5   3       30.06       31.44     12.45 o 
  -1  -5   3      208.40      193.97     27.79 o 
   0  -5   3        8.14       21.13     13.30 o 
   1  -5   3       10.06        1.87     16.37 o 
   2  -5   3      118.86      120.91     19.97 o 
   3  -5   3        7.15        4.52     12.49 o 
   4  -5   3        0.38        3.38     12.81 o 
   5  -5   3      111.41      119.50     23.32 o 
   6  -5   3      126.82      157.59     43.80 o 
   7  -5   3       17.09       38.35     33.51 o 
  -6  -4   3        4.83      -11.53     25.25 o 
  -5  -4   3        5.31       25.10     25.10 o 
  -4  -4   3       39.65       38.21     16.48 o 
  -3  -4   3      110.71      113.27     18.12 o 
  -2  -4   3       48.89       37.35     12.09 o 
  -1  -4   3      481.17      477.12     28.75 o 
   0  -4   3        8.62       20.76     11.58 o 
   1  -4   3        1.53       16.52     15.90 o 
   2  -4   3     1845.35     1950.76     66.17 o 
   3  -4   3      707.09      675.22     42.69 o 
   4  -4   3      118.05      112.50     21.27 o 
   5  -4   3      229.61      274.35     49.10 o 
   6  -4   3       29.17       17.30     22.76 o 
   7  -4   3       26.84       36.32     28.84 o 
  -6  -3   3       24.04       39.75     29.31 o 
  -5  -3   3      138.27      143.41     40.53 o 
  -4  -3   3       13.75       17.67     10.32 o 
  -3  -3   3       17.24        9.92      9.48 o 
  -2  -3   3     1438.45     1397.42     47.08 o 
  -1  -3   3      429.62      409.22     23.67 o 
   0  -3   3      186.10      222.13     30.86 o 
   1  -3   3     4095.19     4383.45    131.41 o 
   2  -3   3     4616.70     4719.37     95.60 o 
   3  -3   3      602.78      524.13     65.16 o 
   4  -3   3      833.78      742.03     44.32 o 
   5  -3   3      535.07      521.26     66.72 o 
   6  -3   3       74.11       61.57     31.33 o 
   7  -3   3      225.08      220.26     54.40 o 
  -7  -2   3       29.14       90.88     44.11 o 
  -6  -2   3      155.84      106.31     37.10 o 
  -5  -2   3     1145.57     1105.49    101.94 o 
  -4  -2   3      240.84      240.45     22.27 o 
  -3  -2   3     1363.06     1357.92     47.27 o 
  -2  -2   3      834.37      801.84     31.73 o 
  -1  -2   3     1504.15     1453.68     38.43 o 
   0  -2   3     2088.33     2018.31     76.69 o 
   1  -2   3    19488.71    20557.74    180.87 o 
   2  -2   3       33.31       39.14     10.08 o 
   3  -2   3      223.50      212.63     24.16 o 
   4  -2   3       43.33       45.80     14.12 o 
   5  -2   3       29.24       57.83     25.56 o 
   6  -2   3        4.83        5.77     22.76 o 
   7  -2   3       35.41        8.11     22.13 o 
  -7  -1   3       53.37       59.39     37.41 o 
  -6  -1   3      325.62      396.55     67.50 o 
  -4  -1   3      502.52      489.06     28.17 o 
  -3  -1   3     5464.91     5784.49     84.38 o 
  -2  -1   3      662.75      642.97     24.15 o 
  -1  -1   3     2334.15     2335.24     54.99 o 
   0  -1   3     3021.71     3273.29     80.90 o 
   1  -1   3     2059.87     2052.14     65.00 o 
   2  -1   3      290.56      289.84     17.63 o 
   3  -1   3       67.58       68.20     11.33 o 
   4  -1   3      248.68      246.29     43.96 o 
   5  -1   3      317.57      286.82     51.60 o 
   6  -1   3        8.23       31.49     28.37 o 
   7  -1   3       70.37       54.25     33.98 o 
  -7   0   3       16.11       -3.43     30.40 o 
  -6   0   3      162.58      113.48     38.50 o 
  -5   0   3        5.55        5.49     11.87 o 
  -4   0   3     1243.80     1363.10     57.71 o 
  -3   0   3       13.70       27.69      7.07 o 
  -2   0   3     3444.73     3764.27    148.32 o 
  -1   0   3     1961.17     2198.80     82.38 o 
   0   0   3     1690.45     1754.10     52.38 o 
   1   0   3     1518.44     1643.58     63.91 o 
   2   0   3       18.71       27.75     16.68 o 
   3   0   3      987.00      965.51     72.64 o 
   4   0   3       32.92       58.45     28.53 o 
   5   0   3       58.61       94.46     33.05 o 
   6   0   3       10.36       -5.61     19.64 o 
   7   0   3      187.17      215.42     62.20 o 
  -7   1   3        0.51        2.03     27.59 o 
  -6   1   3        4.61       22.60     24.78 o 
  -5   1   3       51.73       49.47     17.78 o 
  -4   1   3       71.00       65.69     17.01 o 
  -3   1   3      119.36      123.31     17.74 o 
  -2   1   3      560.92      465.65     28.04 o 
  -1   1   3     5006.36     5130.42     71.13 o 
   0   1   3     1009.18     1004.79     33.37 o 
   1   1   3      275.19      285.24     16.81 o 
   2   1   3        5.85       26.55     11.22 o 
   3   1   3      132.68      103.81     28.99 o 
   4   1   3      293.02      237.02     44.82 o 
   5   1   3        3.30       21.63     14.80 o 
   6   1   3       49.53       49.73     21.49 o 
   7   1   3       35.42      118.31     56.58 o 
  -8   2   3        3.73        0.94     27.90 o 
  -7   2   3       97.18       68.90     36.01 o 
  -6   2   3      238.68      175.83     43.49 o 
  -5   2   3       64.88       74.23     19.99 o 
  -4   2   3      170.13      182.67     24.79 o 
  -3   2   3      259.71      235.92     23.53 o 
  -2   2   3      232.67      215.95     15.17 o 
  -1   2   3     1029.34      950.91     38.56 o 
   0   2   3     5756.90     5886.08     67.26 o 
   1   2   3     1273.27     1215.01     34.99 o 
   2   2   3      306.69      302.16     19.36 o 
   3   2   3      607.97      626.70     44.96 o 
   4   2   3       32.57       33.34     15.15 o 
   5   2   3        2.57        4.94     13.00 o 
   6   2   3       96.08      121.27     44.43 o 
  -8   3   3       57.74       84.64     41.78 o 
  -7   3   3      110.76      121.59     39.44 o 
  -6   3   3       96.57       96.65     21.72 o 
  -5   3   3      712.76      675.34     50.51 o 
  -4   3   3      636.15      625.87     43.44 o 
  -3   3   3      287.19      282.77     26.22 o 
  -2   3   3      436.27      427.37     21.61 o 
  -1   3   3     3107.27     2995.49     92.28 o 
   0   3   3      522.70      505.46     19.65 o 
   1   3   3       51.64       61.01     11.09 o 
   2   3   3       55.71       56.00     12.11 o 
   3   3   3       16.10       13.30     12.51 o 
   4   3   3        4.54       13.20     13.14 o 
   5   3   3       14.68       27.54     18.18 o 
  -7   4   3       29.88       75.76     37.72 o 
  -6   4   3      217.97      246.71     34.28 o 
  -5   4   3      185.88      171.00     33.67 o 
  -4   4   3       90.29       94.80     19.48 o 
  -3   4   3       79.11       89.69     17.24 o 
  -2   4   3     1407.46     1338.20     84.49 o 
  -1   4   3      225.58      193.50     25.02 o 
   0   4   3       33.25       41.57     14.55 o 
   1   4   3      329.74      312.96     31.66 o 
   2   4   3      128.17      113.32     33.36 o 
   3   4   3      391.22      370.83     60.64 o 
   4   4   3       76.40      108.18     36.01 o 
   5   4   3       77.08      104.59     40.22 o 
  -7   5   3       17.08       61.73     31.02 o 
  -6   5   3       99.08       66.40     30.86 o 
  -5   5   3        0.99       16.21     22.76 o 
  -4   5   3      228.30      203.27     44.43 o 
  -3   5   3      596.30      536.69     66.87 o 
  -2   5   3       36.13       40.82     16.42 o 
  -1   5   3      450.46      452.38     41.71 o 
   0   5   3       51.79       44.42     15.65 o 
   1   5   3       77.98       66.64     19.15 o 
   2   5   3       33.85       21.51     21.98 o 
   3   5   3      134.50      163.67     44.89 o 
   4   5   3       49.70       87.14     36.01 o 
  -7   6   3        3.75        5.77     29.77 o 
  -6   6   3       44.54       60.48     31.96 o 
  -5   6   3      175.13      136.08     41.15 o 
  -4   6   3      338.23      344.96     60.79 o 
  -3   6   3        6.42        0.00     16.21 o 
  -2   6   3      248.51      210.54     40.29 o 
  -1   6   3      263.29      230.46     32.84 o 
   0   6   3      228.19      205.36     32.04 o 
   1   6   3       15.75       20.69     16.13 o 
   2   6   3       33.57       43.80     28.37 o 
   3   6   3       16.58       46.45     28.99 o 
  -6   7   3        8.52       40.68     34.60 o 
  -5   7   3       24.87       46.45     32.58 o 
  -4   7   3       51.22       99.29     37.57 o 
  -3   7   3       82.01      116.60     37.88 o 
  -2   7   3      100.75      131.08     27.77 o 
  -1   7   3        0.63        5.58     13.18 o 
   0   7   3        0.93       21.20     17.90 o 
   1   7   3        0.74        2.34     30.08 o 
   2   7   3       73.26      127.04     48.79 o 
  -5   8   3       15.58       10.13     30.71 o 
  -4   8   3       70.11       88.85     40.68 o 
  -3   8   3       72.90      101.79     38.81 o 
  -2   8   3       41.52       50.54     22.46 o 
  -1   8   3        0.14        9.78     19.73 o 
   0   8   3        3.68        6.39     18.88 o 
   0  -9   4       25.10       21.36     29.62 o 
   1  -9   4       93.97       95.09     41.62 o 
   2  -9   4      123.49      193.29     54.40 o 
   3  -9   4       26.84       68.90     42.09 o 
   4  -9   4       10.05       29.31     40.37 o 
  -2  -8   4       58.53       61.55     25.18 o 
  -1  -8   4       40.37       66.72     26.23 o 
   0  -8   4       27.68       57.99     32.11 o 
   1  -8   4       35.42       59.08     33.98 o 
   2  -8   4       50.49       75.29     31.80 o 
   3  -8   4        1.05       18.39     22.76 o 
   4  -8   4        0.07       27.59     27.75 o 
   5  -8   4        3.53       32.27     31.02 o 
  -3  -7   4      121.18      128.29     41.62 o 
  -2  -7   4      235.11      211.47     36.30 o 
  -1  -7   4       48.69       73.64     23.53 o 
   0  -7   4      156.42      156.03     44.43 o 
   1  -7   4      109.12      100.70     36.94 o 
   2  -7   4        0.35       -2.03     19.64 o 
   3  -7   4       32.44       67.81     30.24 o 
   4  -7   4      154.67      193.13     46.14 o 
   5  -7   4       55.36      143.41     42.40 o 
  -3  -6   4       74.72       52.59     21.38 o 
  -2  -6   4      180.49      175.65     30.15 o 
  -1  -6   4      293.31      291.35     39.52 o 
   0  -6   4       82.27       91.03     32.27 o 
   1  -6   4        1.61       -2.49     18.71 o 
   2  -6   4      157.94      164.45     38.81 o 
   3  -6   4       72.44       76.22     29.15 o 
   4  -6   4      243.47      250.80     33.35 o 
   5  -6   4       13.72       36.53     17.47 o 
   6  -6   4       26.51       59.55     33.05 o 
   7  -6   4       33.39       63.44     37.57 o 
  -4  -5   4      106.25      148.40     38.66 o 
  -3  -5   4       18.20       26.64     12.57 o 
  -2  -5   4      392.87      399.36     36.19 o 
  -1  -5   4     1262.44     1175.13     65.29 o 
   0  -5   4      977.68      818.67     75.91 o 
   1  -5   4      313.14      297.10     46.45 o 
   2  -5   4        3.83        7.73     11.68 o 
   3  -5   4        5.17        5.91     12.47 o 
   4  -5   4       27.52       10.45     15.37 o 
   5  -5   4      152.00      165.96     27.39 o 
   6  -5   4       14.03       22.13     25.10 o 
   7  -5   4        8.82        9.04     26.81 o 
  -6  -4   4      106.44      142.32     48.32 o 
  -5  -4   4      181.73      251.28     53.47 o 
  -4  -4   4      106.32       91.65     30.32 o 
  -3  -4   4        2.80        5.12      9.94 o 
  -2  -4   4      144.43      144.90     18.32 o 
  -1  -4   4     1290.97     1209.10     58.80 o 
   0  -4   4      883.03      899.11     71.24 o 
   1  -4   4     1978.94     1934.76    101.94 o 
   2  -4   4      110.29      107.37     17.85 o 
   3  -4   4       18.22       24.74     13.15 o 
   4  -4   4        4.70        2.15     11.83 o 
   5  -4   4        4.91       23.54     21.04 o 
   6  -4   4        0.08        6.39     24.78 o 
   7  -4   4       62.31       75.91     39.44 o 
  -6  -3   4       97.36       76.85     34.29 o 
  -5  -3   4       60.61       61.26     29.93 o 
  -4  -3   4       70.75       83.35     19.92 o 
  -3  -3   4      200.50      208.66     21.50 o 
  -2  -3   4      160.04      152.16     17.05 o 
  -1  -3   4       39.17       42.92      9.52 o 
   0  -3   4       54.35       57.21     18.71 o 
   1  -3   4      498.11      476.99     44.58 o 
   2  -3   4      356.48      397.35     28.88 o 
   3  -3   4       28.10       43.06     12.73 o 
   4  -3   4      265.00      233.63     28.84 o 
   5  -3   4      116.80       91.66     31.64 o 
   6  -3   4       71.36       96.33     34.92 o 
   7  -3   4       88.28       95.55     38.19 o 
  -7  -2   4       11.35       40.22     38.19 o 
  -6  -2   4       32.48       26.03     25.72 o 
  -5  -2   4       82.84      121.74     37.25 o 
  -4  -2   4        8.80       18.83     12.39 o 
  -3  -2   4      169.54      184.68     17.99 o 
  -2  -2   4       22.97       29.51      8.20 o 
  -1  -2   4       11.96       12.08      8.65 o 
   0  -2   4      144.33      166.79     24.47 o 
   1  -2   4       86.52       62.97     15.59 o 
   2  -2   4      570.76      533.28     32.50 o 
   3  -2   4     1529.78     1496.63     72.41 o 
   4  -2   4     2360.20     2232.96    125.64 o 
   5  -2   4      440.41      339.35     56.12 o 
   6  -2   4        0.55       -2.18     20.58 o 
   7  -2   4        2.25        1.40     25.41 o 
  -7  -1   4       11.64       35.85     36.32 o 
  -6  -1   4        5.07       -4.36     18.71 o 
  -5  -1   4      136.12      121.69     23.05 o 
  -4  -1   4      363.85      357.14     34.71 o 
  -3  -1   4     5092.45     4863.04    130.11 o 
  -2  -1   4     4073.77     4190.77     62.25 o 
  -1  -1   4       12.04       21.60      8.67 o 
   0  -1   4      169.20      181.13     21.51 o 
   1  -1   4       46.68       33.00      8.50 o 
   2  -1   4       18.19       17.68      7.93 o 
   3  -1   4      578.40      559.85     51.60 o 
   4  -1   4      562.16      511.75     62.97 o 
   5  -1   4      237.41      254.08     49.10 o 
   6  -1   4       11.04       15.90     23.38 o 
   7  -1   4       42.17      130.47     47.70 o 
  -7   0   4       62.67       50.66     31.33 o 
  -6   0   4       36.39       18.71     29.15 o 
  -5   0   4      104.36       63.91     28.37 o 
  -4   0   4     2526.76     2510.10    211.68 o 
  -3   0   4     2429.61     2792.77    148.79 o 
  -2   0   4      594.27      641.69     34.33 o 
  -1   0   4     4040.01     4254.84     76.48 o 
   0   0   4     1726.79     1668.68     58.92 o 
   1   0   4     4811.20     4753.59    314.17 o 
   2   0   4      584.61      644.87     52.53 o 
   3   0   4        1.23       -8.42     13.41 o 
   4   0   4        1.21       10.29     17.15 o 
   5   0   4       18.89        1.40     17.77 o 
   6   0   4       55.42       38.35     27.59 o 
   7   0   4        9.44       -4.68     35.85 o 
  -7   1   4      182.50      192.20     52.22 o 
  -6   1   4        7.45        7.48     22.13 o 
  -5   1   4      437.31      503.42     43.30 o 
  -4   1   4      131.58      144.97     22.83 o 
  -3   1   4      363.34      346.67     29.44 o 
  -2   1   4      215.36      264.94     16.96 o 
  -1   1   4        5.33        4.52      6.78 o 
   0   1   4        7.44       -4.99      8.73 o 
   1   1   4        3.26        0.64      6.37 o 
   2   1   4       85.03       99.57     10.58 o 
   3   1   4       65.92       93.06     27.90 o 
   4   1   4       28.14       24.94     19.64 o 
   5   1   4      212.11      180.96     30.23 o 
   6   1   4       69.05       80.43     23.35 o 
  -8   2   4      116.14      133.28     47.70 o 
  -7   2   4        4.41       39.75     29.93 o 
  -6   2   4       42.04       58.04     17.81 o 
  -5   2   4       20.25       20.48     14.03 o 
  -4   2   4      328.89      300.83     31.20 o 
  -3   2   4        1.77        9.04     11.19 o 
  -2   2   4      460.13      438.30     21.32 o 
  -1   2   4      454.69      435.38     27.71 o 
   0   2   4     1388.98     1368.32     35.13 o 
   1   2   4     2746.42     2686.37     78.25 o 
   2   2   4      274.28      294.50     19.80 o 
   3   2   4      662.27      579.75     44.76 o 
   4   2   4      115.75      108.94     32.19 o 
   5   2   4      626.18      539.51     52.96 o 
   6   2   4       21.38       30.90     21.08 o 
  -7   3   4       38.65       41.31     26.81 o 
  -6   3   4        7.91       14.71     15.55 o 
  -5   3   4       14.51       20.49     15.04 o 
  -4   3   4       44.89       34.71     14.96 o 
  -3   3   4       45.08       32.36     13.60 o 
  -2   3   4        4.45       11.61      6.94 o 
  -1   3   4     2700.42     2730.72     80.00 o 
   0   3   4      934.60      922.38     29.41 o 
   1   3   4     1255.23     1217.09     40.61 o 
   2   3   4      559.66      505.24     70.85 o 
   3   3   4      327.38      281.74     44.43 o 
   4   3   4      610.07      672.76     55.56 o 
   5   3   4       85.03       64.53     30.24 o 
  -7   4   4       66.78       56.27     31.49 o 
  -6   4   4      110.30      145.74     40.22 o 
  -5   4   4      436.41      478.67     43.52 o 
  -4   4   4      768.53      760.90     49.03 o 
  -3   4   4      299.64      278.73     30.71 o 
  -2   4   4      294.26      235.92     36.79 o 
  -1   4   4      121.35      104.03     19.67 o 
   0   4   4      586.12      542.10     41.98 o 
   1   4   4     1430.95     1495.54     69.10 o 
   2   4   4      427.92      331.24     55.18 o 
   3   4   4       15.62       24.94     22.45 o 
   4   4   4        1.51       21.04     26.50 o 
   5   4   4        0.25       -6.24     19.33 o 
  -7   5   4       22.81        9.66     24.78 o 
  -6   5   4      157.04      194.54     47.08 o 
  -5   5   4     1017.79      958.65     97.42 o 
  -4   5   4      340.35      283.23     52.06 o 
  -3   5   4      132.92      126.62     24.12 o 
  -2   5   4       84.42       54.18     17.84 o 
  -1   5   4        9.73       22.30     12.77 o 
   0   5   4      169.12      163.89     26.95 o 
   1   5   4      381.66      397.28     40.74 o 
   2   5   4        1.92       -1.09     21.20 o 
   3   5   4       12.89       60.79     30.40 o 
   4   5   4        0.05        0.78     22.60 o 
  -7   6   4       41.08       65.31     39.59 o 
  -6   6   4      140.92      105.84     37.57 o 
  -5   6   4        2.48       14.18     21.51 o 
  -4   6   4       12.91      -12.31     15.59 o 
  -3   6   4       87.42       67.76     20.21 o 
  -2   6   4       70.09       49.18     17.35 o 
  -1   6   4       33.88       31.48     15.71 o 
   0   6   4        3.89       -0.39     13.05 o 
   1   6   4       11.47       21.04     22.91 o 
   2   6   4        5.72       -0.78     18.08 o 
   3   6   4       21.03        1.87     24.78 o 
  -6   7   4        0.09       -6.86     26.34 o 
  -5   7   4       10.96       60.32     34.45 o 
  -4   7   4        1.72       24.63     25.88 o 
  -3   7   4        0.25        7.10     14.45 o 
  -2   7   4       69.02       79.55     23.48 o 
  -1   7   4      560.07      529.00     87.21 o 
   0   7   4      100.73       96.20     25.78 o 
   1   7   4      101.18      154.48     49.73 o 
   2   7   4       35.94       47.70     30.55 o 
  -5   8   4       38.61       63.29     44.74 o 
  -4   8   4        0.27       20.11     26.66 o 
  -3   8   4        1.25       28.33     20.65 o 
  -2   8   4      187.97      236.48     39.56 o 
  -1   8   4      119.40      143.21     32.40 o 
   0   8   4      108.24      112.86     48.63 o 
   0  -9   5       32.76       28.99     36.48 o 
   1  -9   5       25.08       64.07     38.03 o 
   2  -9   5       49.10       88.54     43.96 o 
   3  -9   5       35.21       40.84     36.32 o 
   4  -9   5       40.38       62.97     41.15 o 
  -2  -8   5        0.80       13.39     22.19 o 
  -1  -8   5       29.07       48.01     36.79 o 
   0  -8   5       52.87      110.52     41.78 o 
   1  -8   5       70.08       62.66     33.98 o 
   2  -8   5      197.08      263.90     56.74 o 
   3  -8   5      121.37      175.05     47.85 o 
   4  -8   5      130.64      186.74     48.79 o 
   5  -8   5       54.93      130.47     44.11 o 
  -3  -7   5      229.76      220.41     53.15 o 
  -2  -7   5      253.20      259.18     38.69 o 
  -1  -7   5       11.83       33.20     31.18 o 
   0  -7   5       15.71       35.07     27.28 o 
   1  -7   5       20.87       27.12     28.53 o 
   2  -7   5       89.68      105.53     35.38 o 
   3  -7   5       15.61       49.88     27.75 o 
   4  -7   5        4.03        9.98     21.20 o 
   5  -7   5        2.18        2.03     23.85 o 
  -3  -6   5      131.15      156.62     30.52 o 
  -2  -6   5       80.98       92.60     23.38 o 
  -1  -6   5        4.18        6.86     19.64 o 
   0  -6   5       15.42       18.86     22.91 o 
   1  -6   5       22.61        4.99     17.46 o 
   2  -6   5      118.39      145.21     24.12 o 
   3  -6   5       75.93       58.15     18.66 o 
   4  -6   5        1.98       14.85     12.35 o 
   5  -6   5       12.32       20.83     15.75 o 
   6  -6   5       38.52       65.94     33.67 o 
   7  -6   5        4.28       16.52     31.80 o 
  -5  -5   5        9.90       20.73     28.21 o 
  -4  -5   5       38.87        7.48     22.76 o 
  -3  -5   5        1.39       19.14     11.69 o 
  -2  -5   5      117.99      119.08     19.48 o 
  -1  -5   5       38.80       30.55     20.89 o 
   0  -5   5      127.75      116.75     31.96 o 
   1  -5   5        6.20       12.00     18.39 o 
   2  -5   5      462.00      486.89     38.93 o 
   3  -5   5       35.06       42.58     16.20 o 
   4  -5   5        0.59       11.21     13.33 o 
   5  -5   5       97.88       91.19     31.02 o 
   6  -5   5      177.75      171.78     46.61 o 
   7  -5   5       84.24      119.56     44.58 o 
  -6  -4   5       14.28       28.68     31.33 o 
  -5  -4   5        6.56        1.40     21.98 o 
  -4  -4   5      223.09      239.79     33.05 o 
  -3  -4   5        0.11        2.17      9.28 o 
  -2  -4   5      143.14      136.96     18.21 o 
  -1  -4   5        0.68       -8.26     13.41 o 
   0  -4   5      830.57      886.95     71.55 o 
   1  -4   5     2875.87     2748.45    123.14 o 
   2  -4   5     6071.72     6150.15    150.03 o 
   3  -4   5      220.24      182.97     25.04 o 
   4  -4   5      129.81      118.81     21.43 o 
   5  -4   5      210.66      239.12     48.32 o 
   6  -4   5      284.59      262.81     55.80 o 
   7  -4   5        8.80       23.69     33.05 o 
  -6  -3   5       11.13        9.98     20.89 o 
  -5  -3   5      109.93      151.51     41.46 o 
  -4  -3   5      763.54      748.27     53.96 o 
  -3  -3   5      166.69      171.94     19.66 o 
  -2  -3   5     1054.37     1077.86     42.99 o 
  -1  -3   5     1113.26     1006.66     71.08 o 
   0  -3   5     1340.46     1217.88     74.67 o 
   1  -3   5     4990.05     4568.01    139.82 o 
   2  -3   5     3917.32     3796.50    130.31 o 
   3  -3   5      160.90      171.02     21.57 o 
   4  -3   5      220.95      160.24     36.01 o 
   5  -3   5      370.05      355.25     58.61 o 
   6  -3   5       76.45       77.47     36.79 o 
   7  -3   5        0.34       30.71     27.90 o 
  -7  -2   5       56.41       64.69     41.00 o 
  -6  -2   5      255.55      274.97     57.05 o 
  -5  -2   5      614.85      576.78     49.33 o 
  -4  -2   5      113.53      123.18     21.76 o 
  -3  -2   5     1182.39     1109.75     68.03 o 
  -2  -2   5     1173.58     1133.51     52.41 o 
  -1  -2   5      206.25      182.53     27.90 o 
   0  -2   5      447.02      519.07     43.18 o 
   1  -2   5     2717.47     2897.31     95.55 o 
   2  -2   5       23.67       15.49     11.15 o 
   3  -2   5        2.61        9.20     12.70 o 
   4  -2   5       12.63       34.45     19.95 o 
   5  -2   5       16.27        7.48     18.55 o 
   6  -2   5       77.02       60.32     32.42 o 
   7  -2   5        8.05       16.52     31.02 o 
  -7  -1   5       78.37      107.87     43.33 o 
  -6  -1   5      137.76      147.93     43.96 o 
  -5  -1   5      386.57      395.17     40.10 o 
  -4  -1   5      119.86      131.18     22.62 o 
  -3  -1   5      262.12      290.49     18.42 o 
  -2  -1   5     1362.62     1398.84     54.84 o 
  -1  -1   5       81.71      103.97     20.42 o 
   0  -1   5      209.52      257.98     27.43 o 
   1  -1   5        0.40        3.32      6.55 o 
   2  -1   5      808.30      796.91     31.62 o 
   3  -1   5       69.83      103.81     28.37 o 
   4  -1   5       48.99       86.82     28.06 o 
   5  -1   5      233.08      182.85     43.96 o 
   6  -1   5       88.63      106.00     38.66 o 
   7  -1   5       17.31       18.71     34.76 o 
  -7   0   5       71.88       85.58     38.97 o 
  -6   0   5      138.77      149.80     46.30 o 
  -5   0   5      100.65      101.20     22.54 o 
  -4   0   5     1039.00     1107.06     59.83 o 
  -3   0   5      439.02      474.99     35.66 o 
  -2   0   5        8.51       26.02     10.19 o 
  -1   0   5        6.60       14.34     11.53 o 
   0   0   5       96.08       92.59     17.61 o 
   1   0   5      906.29      924.16     33.36 o 
   2   0   5      320.52      276.68     37.88 o 
   3   0   5       42.74       55.49     24.94 o 
   4   0   5      531.65      500.06     62.66 o 
   5   0   5      238.98      232.57     49.57 o 
   6   0   5      100.36      111.30     39.13 o 
   7   0   5      163.85      189.08     62.82 o 
  -7   1   5       41.72       85.89     36.63 o 
  -6   1   5       15.81       16.00     14.11 o 
  -5   1   5        7.88       32.89     16.84 o 
  -4   1   5       79.92       69.92     19.62 o 
  -3   1   5      717.91      686.41     41.97 o 
  -2   1   5     4160.77     4077.34    134.66 o 
  -1   1   5     1936.61     1867.48    163.13 o 
   0   1   5     3564.07     3718.01    104.75 o 
   1   1   5     1042.92      975.96     94.46 o 
   2   1   5      704.28      682.93     26.88 o 
   3   1   5      495.16      424.77     53.62 o 
   4   1   5      265.79      273.88     48.32 o 
   5   1   5      129.07      161.24     29.93 o 
   6   1   5      107.32       97.27     26.50 o 
  -7   2   5       79.59      108.49     40.37 o 
  -6   2   5       73.96       82.23     21.19 o 
  -5   2   5      193.85      201.55     28.65 o 
  -4   2   5      135.69      151.73     25.01 o 
  -3   2   5      848.37      830.41     45.76 o 
  -2   2   5     1928.74     1824.60     45.00 o 
  -1   2   5     6491.48     6577.13    114.18 o 
   0   2   5     1283.10     1263.14     37.12 o 
   1   2   5     1824.85     1847.70     66.11 o 
   2   2   5      146.79      161.66     23.02 o 
   3   2   5      760.88      785.46     53.42 o 
   4   2   5        1.16       12.12     13.18 o 
   5   2   5       11.28       25.01     16.64 o 
   6   2   5        0.92        1.30     18.06 o 
  -7   3   5      303.45      326.25     63.60 o 
  -6   3   5      234.39      224.98     36.55 o 
  -5   3   5      585.86      543.51     46.60 o 
  -4   3   5      250.93      257.58     30.20 o 
  -3   3   5     1625.09     1573.56     47.51 o 
  -2   3   5      498.00      511.80     25.41 o 
  -1   3   5      376.21      358.47     30.88 o 
   0   3   5      378.30      413.37     22.65 o 
   1   3   5       96.07       84.89     13.44 o 
   2   3   5       40.51       48.06     16.79 o 
   3   3   5        4.19        9.37     15.46 o 
   4   3   5      414.81      352.60     62.04 o 
   5   3   5        1.47       17.30     25.10 o 
  -7   4   5       55.51       93.51     26.84 o 
  -6   4   5       30.14       43.81     20.82 o 
  -5   4   5      115.02       94.69     23.67 o 
  -4   4   5       16.47       10.60     19.48 o 
  -3   4   5       44.86       68.17     18.78 o 
  -2   4   5      174.37      185.34     25.45 o 
  -1   4   5       33.30       23.81     14.23 o 
   0   4   5       83.45      106.67     21.51 o 
   1   4   5       57.55       47.05     15.80 o 
   2   4   5        0.70        7.17     17.93 o 
   3   4   5      617.35      612.13     81.68 o 
   4   4   5       72.19       71.24     33.51 o 
  -7   5   5        0.01       22.13     28.99 o 
  -6   5   5        8.51       -7.01     18.08 o 
  -5   5   5        0.27      -13.25     16.52 o 
  -4   5   5       58.88       98.52     34.14 o 
  -3   5   5      304.96      330.51     58.06 o 
  -2   5   5       10.40        8.05     12.46 o 
  -1   5   5      260.93      249.32     36.01 o 
   0   5   5        1.00        4.88     11.15 o 
   1   5   5      101.25       98.05     34.76 o 
   2   5   5        4.63       18.86     20.73 o 
   3   5   5      222.29      210.90     53.00 o 
  -6   6   5        3.76      -11.22     24.78 o 
  -5   6   5        9.79        6.39     21.51 o 
  -4   6   5       92.04       78.72     33.05 o 
  -3   6   5       84.87       89.95     22.48 o 
  -2   6   5      208.34      203.77     40.06 o 
  -1   6   5      427.95      422.33     45.25 o 
   0   6   5       22.14       57.64     19.81 o 
   1   6   5       71.44       76.54     34.14 o 
   2   6   5      210.47      267.80     58.61 o 
   3   6   5        6.39        8.73     28.06 o 
  -6   7   5        2.21       -2.96     34.76 o 
  -5   7   5      171.62      231.01     57.99 o 
  -4   7   5      104.75      125.64     41.15 o 
  -3   7   5       44.30       81.01     23.41 o 
  -2   7   5      124.74      115.38     27.21 o 
  -1   7   5       55.48       69.99     22.63 o 
   0   7   5       26.91       37.24     20.90 o 
   1   7   5       58.91       62.35     38.66 o 
  -4   8   5        6.93       33.51     31.64 o 
  -3   8   5        0.07       22.63     18.24 o 
  -2   8   5        7.24       18.52     21.38 o 
  -1   8   5        0.10       20.45     23.03 o 
   0  -9   6       84.35      146.06     51.44 o 
   1  -9   6       53.11      102.26     44.58 o 
   2  -9   6       52.67      102.10     45.52 o 
   3  -9   6       44.88       81.99     42.55 o 
   4  -9   6       30.06       43.49     39.44 o 
  -2  -8   6       38.99       40.22     36.94 o 
  -1  -8   6        2.81       46.61     34.60 o 
   0  -8   6       24.20       56.90     35.23 o 
   1  -8   6        0.80       36.01     31.96 o 
   2  -8   6       11.80       23.54     23.54 o 
   3  -8   6        3.23       31.64     24.32 o 
   4  -8   6       12.87       25.25     29.31 o 
   5  -8   6        8.19       30.08     29.15 o 
  -3  -7   6       13.58       24.87     28.53 o 
  -2  -7   6       15.94       72.17     34.60 o 
  -1  -7   6       21.72       26.34     27.28 o 
   0  -7   6       82.20       60.64     33.20 o 
   1  -7   6      127.98      147.15     42.40 o 
   2  -7   6      109.57      104.91     35.23 o 
   3  -7   6       93.43      110.05     36.63 o 
   4  -7   6        1.43       10.91     21.98 o 
   5  -7   6       12.23       23.69     26.03 o 
  -3  -6   6       82.33      136.21     37.33 o 
  -2  -6   6        7.62       10.60     20.73 o 
  -1  -6   6      118.05      116.29     37.88 o 
   0  -6   6      282.48      217.45     47.23 o 
   1  -6   6       20.64        6.86     17.46 o 
   2  -6   6      111.34      124.14     23.43 o 
   3  -6   6       49.97       99.08     21.43 o 
   4  -6   6       21.17       28.61     15.16 o 
   5  -6   6       96.78      148.40     41.00 o 
   6  -6   6      143.98      184.25     48.32 o 
  -5  -5   6       17.08       40.06     27.75 o 
  -4  -5   6       63.12       58.53     21.80 o 
  -3  -5   6       98.66       92.07     17.56 o 
  -2  -5   6      450.41      404.35     58.45 o 
   0  -5   6      578.83      452.51     59.08 o 
   1  -5   6       13.92       -1.09     16.37 o 
   2  -5   6      204.54      178.05     25.41 o 
   3  -5   6      203.32      202.54     28.42 o 
   4  -5   6       11.74       27.32     20.89 o 
   5  -5   6       24.64       40.84     26.03 o 
   6  -5   6       15.83       31.33     25.88 o 
   7  -5   6        0.00        9.20     24.32 o 
  -6  -4   6        7.68       25.88     35.38 o 
  -5  -4   6      104.23       90.72     35.54 o 
  -4  -4   6      452.32      512.71     48.58 o 
  -3  -4   6       17.01       23.74     11.85 o 
  -2  -4   6      797.98      799.81     52.68 o 
  -1  -4   6     1359.61     1304.39     91.81 o 
   0  -4   6      349.80      367.25     48.95 o 
   1  -4   6      114.59       90.10     27.90 o 
   2  -4   6     2014.27     2050.16     75.64 o 
   3  -4   6       20.12       21.37     13.16 o 
   4  -4   6        0.60        1.09     11.21 o 
   5  -4   6      252.19      221.19     48.48 o 
   6  -4   6      223.21      242.55     53.93 o 
   7  -4   6       13.12       38.97     33.05 o 
  -6  -3   6      178.61      163.83     46.14 o 
  -5  -3   6      457.53      462.33     70.30 o 
  -4  -3   6      762.78      763.65     81.99 o 
  -3  -3   6       73.06       91.39     15.79 o 
  -2  -3   6      410.32      385.95     34.65 o 
  -1  -3   6      302.90      286.35     40.06 o 
   0  -3   6      745.24      727.80     59.86 o 
   1  -3   6        3.48       27.59     15.43 o 
   2  -3   6      137.98      155.33     20.47 o 
   3  -3   6      128.41      123.36     19.14 o 
   4  -3   6      318.18      294.14     49.26 o 
   5  -3   6      303.52      223.53     48.17 o 
   6  -3   6        5.01       17.93     24.94 o 
   7  -3   6       18.13       -2.34     23.85 o 
  -7  -2   6        5.26        8.89     31.18 o 
  -6  -2   6        0.19       14.18     20.89 o 
  -5  -2   6      164.84      193.99     29.87 o 
  -4  -2   6      160.95      176.08     26.29 o 
  -3  -2   6       38.84       25.55     12.83 o 
  -2  -2   6      269.60      245.39     26.43 o 
  -1  -2   6       87.07       99.61     22.45 o 
   0  -2   6      692.61      636.76     50.35 o 
   1  -2   6      537.87      531.39     43.02 o 
   2  -2   6     4023.40     4040.04    126.18 o 
   3  -2   6      279.33      293.87     50.43 o 
   4  -2   6      497.76      433.97     59.55 o 
   5  -2   6       47.01       36.01     24.47 o 
   6  -2   6       32.01       37.72     26.34 o 
   7  -2   6        2.48       33.98     37.10 o 
  -7  -1   6        7.93       13.25     28.37 o 
  -6  -1   6       97.39      106.15     37.25 o 
  -5  -1   6      363.98      316.53     36.75 o 
  -4  -1   6     1018.24      959.94     64.53 o 
  -3  -1   6        6.20        2.87      9.96 o 
  -2  -1   6      614.87      557.89     37.33 o 
  -1  -1   6       24.69       15.74     11.85 o 
   0  -1   6      438.34      410.74     37.10 o 
   1  -1   6        2.14        9.17      7.39 o 
   2  -1   6       48.35       62.22     12.02 o 
   3  -1   6       38.49       28.68     19.95 o 
   4  -1   6      472.61      463.43     61.26 o 
   5  -1   6      124.02      116.60     37.25 o 
   6  -1   6        5.66       -0.78     20.42 o 
   7  -1   6       24.10       67.18     46.92 o 
  -7   0   6       82.07      159.78     48.32 o 
  -6   0   6      440.35      454.70     46.51 o 
  -5   0   6       71.32       89.54     24.39 o 
  -4   0   6        1.44       -8.27     12.18 o 
  -3   0   6      535.80      480.16     37.44 o 
  -2   0   6       68.19       50.42     13.05 o 
  -1   0   6     2430.19     2530.22     98.67 o 
   0   0   6      241.86      223.69     27.12 o 
   1   0   6       46.95       35.43      9.66 o 
   2   0   6        0.27        7.27      7.10 o 
   3   0   6      235.99      234.44     41.78 o 
   4   0   6        0.59       19.95     19.02 o 
   5   0   6       26.43       45.83     28.53 o 
   6   0   6       95.27       67.96     35.85 o 
  -7   1   6      118.08      174.90     50.19 o 
  -6   1   6        4.38        8.96     14.22 o 
  -5   1   6      193.30      205.48     29.43 o 
  -4   1   6      840.48      803.17     63.36 o 
  -3   1   6      155.33      116.93     19.88 o 
  -2   1   6       51.33       47.48      9.22 o 
  -1   1   6      252.80      233.35     31.96 o 
   0   1   6       81.78       78.87     18.86 o 
   1   1   6        1.70       10.38      8.63 o 
   2   1   6      182.65      171.47     33.05 o 
   3   1   6        6.05        1.40     19.02 o 
   4   1   6       16.63       20.89     19.80 o 
   5   1   6      193.05      194.26     33.94 o 
   6   1   6       57.38       94.65     27.73 o 
  -7   2   6      138.29      186.43     53.00 o 
  -6   2   6       24.92       29.47     17.66 o 
  -5   2   6      186.65      205.02     29.15 o 
  -4   2   6      164.31      170.14     26.44 o 
  -3   2   6       40.42       50.00     11.20 o 
  -2   2   6      789.52      755.79     56.27 o 
  -1   2   6        4.29       25.63     10.83 o 
   0   2   6      181.04      164.23     15.65 o 
   1   2   6     1289.01     1316.68     49.46 o 
   2   2   6     1552.47     1479.37    149.18 o 
   3   2   6      680.42      629.60     49.97 o 
   4   2   6      152.31      147.91     28.42 o 
   5   2   6       23.10       21.63     17.55 o 
  -7   3   6        1.20        1.95     16.57 o 
  -6   3   6       41.88       48.74     20.27 o 
  -5   3   6       84.73      104.80     22.99 o 
  -4   3   6      283.33      308.83     33.13 o 
  -3   3   6     1234.83     1222.37     51.21 o 
  -2   3   6      844.26      837.18     55.57 o 
  -1   3   6      140.51      121.58     20.59 o 
   0   3   6      836.17      807.99     48.12 o 
   1   3   6      677.64      642.02     43.88 o 
   2   3   6     1622.46     1354.58    107.09 o 
   3   3   6      118.22      141.85     39.90 o 
   4   3   6        6.06        5.77     18.24 o 
   5   3   6       31.20       61.26     36.79 o 
  -7   4   6      129.00      215.58     51.44 o 
  -6   4   6      130.41      152.76     42.40 o 
  -5   4   6      140.12      171.31     43.02 o 
  -4   4   6      247.95      171.78     41.00 o 
  -3   4   6      116.75      113.82     22.21 o 
  -2   4   6       89.49       79.41     18.88 o 
  -1   4   6      590.01      600.19     45.69 o 
   0   4   6       27.56       36.02     14.77 o 
   1   4   6      190.39      183.20     44.89 o 
   2   4   6        1.46        8.11     16.06 o 
   3   4   6        9.94       18.71     22.29 o 
   4   4   6       18.33       44.43     28.37 o 
  -7   5   6      168.03      225.40     55.80 o 
  -6   5   6        4.07       22.76     24.32 o 
  -5   5   6        7.16       20.89     20.89 o 
  -4   5   6       10.34       12.00     20.11 o 
  -3   5   6      224.49      227.03     37.41 o 
  -2   5   6      190.37      185.01     28.28 o 
  -1   5   6       59.84      111.34     22.74 o 
   0   5   6      194.88      166.32     28.15 o 
   1   5   6        1.54        0.00     18.39 o 
   2   5   6       24.92       45.83     26.97 o 
   3   5   6        0.68      -13.72     22.45 o 
  -6   6   6       21.77       25.88     29.77 o 
  -5   6   6        0.56       19.95     23.07 o 
  -4   6   6        4.95        6.24     19.02 o 
  -3   6   6       12.37       17.33     14.77 o 
  -2   6   6        5.13        7.99     12.87 o 
  -1   6   6       22.73       32.70     17.21 o 
   0   6   6        2.60       15.79     21.43 o 
   1   6   6       11.78       23.85     28.84 o 
   2   6   6       79.05       49.88     33.05 o 
  -5   7   6        5.53        0.31     26.81 o 
  -4   7   6       15.11       29.46     25.10 o 
  -3   7   6      108.06      144.49     31.57 o 
  -2   7   6      148.64      184.65     34.30 o 
  -1   7   6      195.79      224.94     36.99 o 
   0   7   6       36.75       48.79     33.51 o 
   1   7   6       41.47       76.07     42.87 o 
  -3   8   6       47.22       63.44     38.35 o 
  -2   8   6      113.16      137.25     32.69 o 
   0  -9   7       53.29       51.13     41.00 o 
   1  -9   7       19.36       88.69     42.71 o 
   2  -9   7        2.25       14.03     31.49 o 
   3  -9   7       55.30      123.61     49.10 o 
  -2  -8   7        4.90       21.36     32.11 o 
  -1  -8   7       18.56       35.54     38.35 o 
   0  -8   7       60.88       78.56     39.13 o 
   1  -8   7       37.54       44.11     29.31 o 
   2  -8   7       93.80      106.93     36.94 o 
   3  -8   7      118.99      104.44     40.06 o 
   4  -8   7       15.51       76.69     35.54 o 
   5  -8   7       39.22       44.58     36.01 o 
  -3  -7   7       13.01       54.56     36.48 o 
  -2  -7   7        2.10       18.71     30.86 o 
  -1  -7   7      211.10      245.51     54.25 o 
   0  -7   7      125.79      135.15     43.18 o 
   1  -7   7        9.77        6.08     19.33 o 
   2  -7   7        0.24        2.96     18.08 o 
   3  -7   7       25.71       22.29     24.32 o 
   4  -7   7       60.54       70.30     33.05 o 
  -3  -6   7       44.41       33.83     26.34 o 
  -2  -6   7       44.58       60.48     30.86 o 
  -1  -6   7       53.00       73.73     32.73 o 
   0  -6   7      257.08      299.44     54.56 o 
   1  -6   7        3.37       14.96     18.39 o 
   2  -6   7       56.00       52.70     17.96 o 
   3  -6   7      375.96      320.11     36.70 o 
   4  -6   7        6.21        9.74     14.81 o 
   5  -6   7       10.14       26.34     28.53 o 
   6  -6   7       40.45       47.54     31.49 o 
  -5  -5   7       24.64       43.18     32.89 o 
  -4  -5   7        2.04       13.85     17.41 o 
  -3  -5   7       43.58       50.38     19.73 o 
  -2  -5   7       12.96       26.19     23.23 o 
  -1  -5   7       62.44       47.08     24.47 o 
   0  -5   7       80.14       85.11     28.68 o 
   1  -5   7        2.18        2.18     16.99 o 
   2  -5   7      451.28      464.60     45.28 o 
   3  -5   7      447.01      401.10     39.17 o 
   4  -5   7       45.95       55.88     19.73 o 
   5  -5   7      225.65      219.79     50.50 o 
   6  -5   7      138.44      238.65     55.80 o 
  -6  -4   7        9.16       28.06     35.85 o 
  -5  -4   7        7.71       13.09     22.29 o 
  -4  -4   7       31.63       36.17     18.79 o 
  -3  -4   7        1.77        6.92     12.49 o 
  -2  -4   7      506.82      414.17     56.43 o 
  -1  -4   7     2084.70     2065.70    118.62 o 
   0  -4   7      360.21      377.54     50.66 o 
   1  -4   7      130.64      136.71     32.89 o 
   2  -4   7      751.24      756.62     47.78 o 
   3  -4   7      248.46      274.48     30.85 o 
   4  -4   7      384.96      339.66     54.87 o 
   5  -4   7       47.18       56.27     29.77 o 
   6  -4   7       11.16       19.17     24.32 o 
   7  -4   7        2.07       31.80     33.36 o 
  -6  -3   7       44.62       43.18     35.23 o 
  -5  -3   7       37.00       61.66     26.81 o 
  -4  -3   7       26.73       24.55     13.78 o 
  -3  -3   7      216.32      206.79     28.60 o 
  -2  -3   7     2234.68     2144.41     82.99 o 
  -1  -3   7     1832.00     1617.86     96.96 o 
   0  -3   7      605.86      529.36     53.47 o 
   1  -3   7      552.28      588.75     54.25 o 
   2  -3   7      217.87      187.91     25.95 o 
   3  -3   7       51.94       62.70     21.12 o 
   4  -3   7       23.88       24.01     20.11 o 
   5  -3   7       23.05       10.44     21.82 o 
   6  -3   7        7.89       24.16     27.12 o 
   7  -3   7       11.38       36.79     28.53 o 
  -7  -2   7       72.66       80.90     47.39 o 
  -6  -2   7      381.99      374.58     66.40 o 
  -5  -2   7      146.05      174.08     29.19 o 
  -4  -2   7       16.44       13.83     11.74 o 
  -3  -2   7      100.28       78.73     19.09 o 
  -2  -2   7      699.85      709.90     45.56 o 
  -1  -2   7       10.46       -2.96      8.73 o 
   0  -2   7      755.13      711.90     55.96 o 
   1  -2   7      138.86      148.08     24.63 o 
   2  -2   7       29.86       39.72     12.07 o 
   3  -2   7      317.34      289.00     47.08 o 
   4  -2   7       47.41       59.23     25.72 o 
   5  -2   7        0.27       10.44     19.95 o 
   6  -2   7       14.55       20.58     25.25 o 
   7  -2   7       20.01       18.39     40.53 o 
  -7  -1   7       66.35       56.90     36.94 o 
  -6  -1   7      293.07      262.81     55.03 o 
  -5  -1   7      223.89      191.46     30.60 o 
  -4  -1   7      266.11      235.46     30.09 o 
  -3  -1   7      423.08      389.19     35.57 o 
  -2  -1   7       57.60       56.04     14.23 o 
  -1  -1   7      675.28      725.93     57.21 o 
   0  -1   7      170.54      185.34     26.97 o 
   1  -1   7       79.35       91.91     14.70 o 
   2  -1   7       74.32       69.77     12.68 o 
   3  -1   7      710.08      691.01     70.46 o 
   4  -1   7      385.49      347.92     55.18 o 
   5  -1   7      158.46      173.49     43.96 o 
   6  -1   7      187.89      234.29     53.93 o 
  -7   0   7       21.97       29.77     33.83 o 
  -6   0   7      229.09      228.39     34.67 o 
  -5   0   7       83.60       99.50     22.71 o 
  -4   0   7       32.50       37.87     16.37 o 
  -3   0   7       12.50       19.80     12.73 o 
  -2   0   7     1072.40     1028.81     51.06 o 
  -1   0   7      482.06      445.50     44.74 o 
   0   0   7      772.22      774.09     53.31 o 
   1   0   7       21.30       35.23     17.93 o 
   2   0   7     1657.11     1643.42     48.12 o 
   3   0   7      580.41      501.77     61.10 o 
   4   0   7      926.34      861.85     86.04 o 
   5   0   7      239.09      296.48     58.30 o 
   6   0   7      312.19      290.71     62.82 o 
  -7   1   7       29.08       45.98     31.18 o 
  -6   1   7      111.27       88.64     22.99 o 
  -5   1   7       80.24       75.12     19.06 o 
  -4   1   7      591.99      535.34     62.51 o 
  -3   1   7      733.83      799.87     49.03 o 
  -2   1   7     3694.47     3573.34     92.44 o 
  -1   1   7     2078.67     1846.53     92.75 o 
   0   1   7     3628.21     3915.19    124.23 o 
   1   1   7      151.88      158.93     18.55 o 
   2   1   7      224.01      221.50     39.13 o 
   3   1   7      313.15      350.41     53.47 o 
   4   1   7       76.16       88.54     32.27 o 
   5   1   7        6.59       44.88     19.91 o 
   6   1   7        8.10        6.46     18.46 o 
  -7   2   7       59.64       73.01     24.53 o 
  -6   2   7      233.43      202.87     33.28 o 
  -5   2   7      196.44      210.57     30.56 o 
  -4   2   7     1058.65      973.36     58.76 o 
  -3   2   7      917.24      915.98     51.89 o 
  -2   2   7       11.79       18.10     10.93 o 
  -1   2   7     1234.73     1094.00     51.65 o 
   0   2   7      510.29      457.80     26.43 o 
   1   2   7      511.82      555.59     49.50 o 
   2   2   7      461.57      490.96     47.46 o 
   3   2   7        3.37       10.16     15.31 o 
   4   2   7       92.48       72.06     21.47 o 
   5   2   7        6.05       18.80     16.47 o 
  -7   3   7       29.27       42.59     19.52 o 
  -6   3   7       43.76       65.11     22.15 o 
  -5   3   7      760.88      732.61     55.79 o 
  -4   3   7     1203.79     1291.90     67.49 o 
  -3   3   7       37.85       28.67     19.95 o 
  -2   3   7        5.13        6.84     12.55 o 
  -1   3   7        2.25        7.81     11.68 o 
   0   3   7      116.86      127.69     22.10 o 
   1   3   7        0.09       14.36     12.29 o 
   2   3   7        2.70       -3.43     15.43 o 
   3   3   7        0.27        8.26     20.58 o 
   4   3   7        2.67       21.98     24.78 o 
   5   3   7        3.80        9.35     30.24 o 
  -7   4   7        0.85       46.45     29.93 o 
  -6   4   7       11.96       -1.56     20.89 o 
  -5   4   7       58.45       68.59     30.40 o 
  -4   4   7       13.82       29.62     23.23 o 
  -3   4   7        0.02        0.78     14.81 o 
  -2   4   7       46.83       49.01     16.12 o 
  -1   4   7        0.60       11.01     12.87 o 
   0   4   7      410.62      445.60     40.78 o 
   1   4   7      101.64       97.42     33.36 o 
   2   4   7       89.82      139.82     41.78 o 
   3   4   7      291.86      246.44     54.87 o 
   4   4   7      118.74      169.28     47.54 o 
  -7   5   7       41.93       96.33     46.14 o 
  -6   5   7       21.90       31.80     27.75 o 
  -5   5   7        0.55       15.43     24.63 o 
  -4   5   7      303.33      293.52     56.74 o 
  -3   5   7       96.64       67.65     29.62 o 
  -2   5   7       24.80       36.47     15.65 o 
  -1   5   7      141.72      160.27     27.33 o 
   0   5   7      459.93      490.93     47.13 o 
   1   5   7      101.69      127.98     38.81 o 
   2   5   7      277.67      319.08     64.69 o 
   3   5   7       56.03       63.44     36.16 o 
  -6   6   7       42.89       26.03     36.01 o 
  -5   6   7      197.98      192.20     51.60 o 
  -4   6   7      350.84      300.53     60.01 o 
  -3   6   7       39.71       54.09     29.46 o 
  -2   6   7        1.59       15.22     15.10 o 
  -1   6   7      379.52      408.24     46.84 o 
   0   6   7      271.76      278.87     58.14 o 
   1   6   7       95.34      121.90     44.58 o 
   2   6   7       21.25       40.06     36.79 o 
  -5   7   7      175.24      218.54     61.73 o 
  -4   7   7      103.50      132.96     44.89 o 
  -3   7   7        9.89       24.16     26.34 o 
  -2   7   7       23.40       38.64     21.38 o 
  -1   7   7       42.23       49.67     23.95 o 
   0   7   7       12.39        1.09     32.42 o 
   1  -9   8        7.06       40.06     37.41 o 
   2  -9   8        4.43       51.60     35.85 o 
   3  -9   8        0.03        1.40     26.97 o 
  -2  -8   8        3.97       22.91     34.14 o 
  -1  -8   8        6.74       38.19     35.54 o 
   0  -8   8       12.11       74.51     40.22 o 
   1  -8   8       28.84        3.27     22.91 o 
   2  -8   8        3.95        6.70     24.78 o 
   3  -8   8        0.67       17.61     19.95 o 
   4  -8   8       23.36       38.35     30.40 o 
  -3  -7   8       43.58       38.97     34.60 o 
  -2  -7   8       10.09       40.37     29.77 o 
  -1  -7   8       15.69       25.41     23.69 o 
   0  -7   8      249.55      254.71     55.18 o 
   1  -7   8      134.18      118.78     38.19 o 
   2  -7   8        3.35       -1.40     19.33 o 
   3  -7   8      174.52      136.24     39.44 o 
   4  -7   8      254.02      261.49     37.35 o 
   5  -7   8       47.06      106.15     39.90 o 
  -4  -6   8       16.28       25.72     30.40 o 
  -3  -6   8      310.43      308.33     59.23 o 
  -2  -6   8       32.29        3.74     21.36 o 
  -1  -6   8      176.45      192.98     46.76 o 
   0  -6   8      166.76      124.39     39.44 o 
   1  -6   8       40.30       48.01     27.12 o 
   2  -6   8      162.79      189.15     28.59 o 
   3  -6   8     1145.71     1057.47     66.85 o 
   4  -6   8      207.11      248.94     34.39 o 
   5  -6   8      105.70      129.22     42.55 o 
   6  -6   8       44.15       63.75     38.35 o 
  -5  -5   8       75.34      100.39     43.49 o 
  -4  -5   8      459.73      468.90     50.85 o 
  -3  -5   8      888.76      923.19     74.12 o 
  -2  -5   8      414.92      443.01     64.38 o 
  -1  -5   8      816.30      771.29     81.37 o 
   0  -5   8      255.44      188.46     40.22 o 
   1  -5   8      106.17      104.59     31.02 o 
   2  -5   8      469.61      394.44     48.95 o 
   3  -5   8      187.12      177.72     27.93 o 
   4  -5   8        5.21       -3.12     19.17 o 
   5  -5   8       11.40       16.99     25.72 o 
   6  -5   8        4.42       22.76     30.08 o 
  -5  -4   8       66.66      103.81     27.11 o 
  -4  -4   8      489.22      504.40     51.03 o 
  -3  -4   8      100.78      119.47     24.50 o 
  -2  -4   8      116.56       73.89     27.59 o 
  -1  -4   8       25.75       31.96     22.60 o 
   0  -4   8      204.72      197.81     39.44 o 
   1  -4   8        4.15       19.02     17.93 o 
   2  -4   8      390.03      373.12     40.45 o 
   3  -4   8      398.60      393.89     36.85 o 
   4  -4   8      288.68      254.55     50.04 o 
   5  -4   8        9.07       -7.79     20.73 o 
   6  -4   8        0.98       19.48     27.12 o 
  -6  -3   8       45.84       39.28     31.80 o 
  -5  -3   8       58.79       84.27     25.17 o 
  -4  -3   8       91.96      115.26     24.42 o 
  -3  -3   8       97.74       98.52     20.82 o 
  -2  -3   8       32.69       22.13     19.48 o 
  -1  -3   8        4.91        4.68     14.65 o 
   0  -3   8     1240.54     1131.68     80.43 o 
   1  -3   8      511.44      533.88     53.62 o 
   2  -3   8      223.54      195.76     25.08 o 
   3  -3   8      299.35      277.20     29.21 o 
   4  -3   8      119.78      130.78     37.10 o 
   5  -3   8        3.91        0.62     20.11 o 
   6  -3   8       75.93      112.23     40.68 o 
  -6  -2   8       15.86       42.55     30.86 o 
  -5  -2   8       38.36       39.03     16.77 o 
  -4  -2   8      107.63      105.11     22.08 o 
  -3  -2   8       16.58        7.64     18.55 o 
  -2  -2   8      266.44      308.33     44.27 o 
  -1  -2   8       58.69       60.17     20.58 o 
   0  -2   8     1082.98     1001.99     69.99 o 
   1  -2   8      476.11      463.43     44.74 o 
   2  -2   8      856.51      874.06     45.73 o 
   3  -2   8      258.59      255.17     44.43 o 
   4  -2   8      154.40      123.61     34.60 o 
   5  -2   8      152.48      182.07     45.98 o 
   6  -2   8       14.81       32.89     32.27 o 
  -7  -1   8      185.47      222.75     59.86 o 
  -6  -1   8       38.50       35.20     27.82 o 
  -5  -1   8        1.25        3.69     11.94 o 
  -4  -1   8      363.42      322.64     36.31 o 
  -3  -1   8      782.74      715.19     49.64 o 
  -2  -1   8      375.47      321.58     44.11 o 
  -1  -1   8      475.78      489.15     50.19 o 
   0  -1   8       86.58       63.13     17.77 o 
   1  -1   8     1337.00     1279.20     52.66 o 
   2  -1   8     1053.64     1073.77     45.90 o 
   3  -1   8      126.69      138.26     32.89 o 
   4  -1   8      208.54      180.51     41.78 o 
   5  -1   8      145.83      193.76     46.92 o 
   6  -1   8        0.10       17.77     31.96 o 
  -7   0   8       68.55      105.53     45.36 o 
  -6   0   8       69.13       78.83     23.62 o 
  -5   0   8      350.77      344.66     39.78 o 
  -4   0   8     1007.56      980.72     61.00 o 
  -3   0   8      953.62     1016.21     58.04 o 
  -2   0   8      582.00      598.88     59.39 o 
  -1   0   8       22.18       23.38     16.68 o 
   0   0   8     3490.00     3446.31    120.49 o 
   1   0   8     1121.31     1162.71     66.01 o 
   2   0   8       42.45       45.20     23.07 o 
   3   0   8      172.73      117.84     30.71 o 
   4   0   8        2.07       23.54     22.60 o 
   5   0   8      185.39      157.13     43.18 o 
   6   0   8       25.68       38.66     33.67 o 
  -7   1   8       83.97       77.47     37.72 o 
  -6   1   8      376.56      369.60     44.19 o 
  -5   1   8       41.74       35.92     15.60 o 
  -4   1   8      804.10      774.95     54.38 o 
  -3   1   8        1.73       -0.46     12.36 o 
  -2   1   8        0.05        7.95     10.70 o 
  -1   1   8       27.67       28.99     16.99 o 
   0   1   8       89.72      122.83     25.72 o 
   1   1   8      256.50      246.83     30.63 o 
   2   1   8      169.81      149.33     34.14 o 
   3   1   8      170.20      168.82     37.88 o 
   4   1   8       54.16       43.49     27.12 o 
   5   1   8      167.77      237.76     38.07 o 
  -7   2   8       48.71       72.14     23.66 o 
  -6   2   8       11.62       16.30     16.90 o 
  -5   2   8        2.30       -3.45     13.27 o 
  -4   2   8       69.71      102.59     22.14 o 
  -3   2   8      208.87      175.40     50.27 o 
  -2   2   8      640.42      676.83     41.29 o 
  -1   2   8      163.24      149.56     22.10 o 
   0   2   8      833.68      849.31     44.99 o 
   1   2   8      812.63      793.14     37.89 o 
   2   2   8      147.41      124.26     24.60 o 
   3   2   8      287.82      234.52     32.61 o 
   4   2   8      145.80      171.61     58.61 o 
   5   2   8       89.01      104.13     39.75 o 
  -7   3   8        0.57       14.57     20.01 o 
  -6   3   8       95.54      109.64     25.90 o 
  -5   3   8        0.42       14.25     14.98 o 
  -4   3   8        1.36        3.22     13.18 o 
  -3   3   8       35.65       41.46     21.82 o 
  -2   3   8      694.58      643.96     49.41 o 
  -1   3   8      208.04      241.30     29.50 o 
   0   3   8     1589.32     1560.00    175.99 o 
   1   3   8        2.38        9.51     16.37 o 
   2   3   8      201.28      189.55     45.52 o 
   3   3   8       16.70       28.37     27.59 o 
   4   3   8      166.99      255.17     58.45 o 
  -7   4   8      111.40       87.92     41.78 o 
  -6   4   8      133.28      104.91     38.97 o 
  -5   4   8        9.81       -0.31     20.73 o 
  -4   4   8       10.96       36.32     23.69 o 
  -3   4   8      187.46      218.07     46.76 o 
  -2   4   8       40.97       27.97     16.04 o 
  -1   4   8      183.98      166.55     27.36 o 
   0   4   8      134.13      162.79     27.50 o 
   1   4   8       21.64       26.34     22.29 o 
   2   4   8       54.69      101.48     36.48 o 
   3   4   8       12.15       20.42     23.23 o 
   4   4   8        4.53       14.34     27.43 o 
  -6   5   8       57.94       69.83     37.25 o 
  -5   5   8       62.91       80.59     35.23 o 
  -4   5   8      228.70      210.28     49.73 o 
  -3   5   8      107.42      117.53     37.57 o 
  -2   5   8       14.50        8.57     15.82 o 
  -1   5   8       95.37      104.58     37.18 o 
   0   5   8        7.24       15.44     16.18 o 
   1   5   8        0.63       15.43     20.73 o 
   2   5   8       11.96        0.16     28.21 o 
   3   5   8       81.19       81.06     39.90 o 
  -6   6   8       11.30       62.51     40.06 o 
  -5   6   8        3.10        2.03     30.24 o 
  -4   6   8       13.89       43.80     28.06 o 
  -3   6   8       37.26       52.53     33.36 o 
  -2   6   8        0.08       11.75     15.84 o 
  -1   6   8        5.49       18.93     15.87 o 
   0   6   8       71.18       95.87     39.28 o 
   1   6   8        8.53        9.20     25.41 o 
  -4   7   8       91.13      108.02     38.97 o 
  -3   7   8       99.83      188.61     50.82 o 
  -2   7   8      189.86      230.25     41.46 o 
  -1   7   8      108.42      106.21     29.23 o 
   1  -9   9      138.17      178.64     54.87 o 
   2  -9   9       45.43      102.57     44.74 o 
  -1  -8   9        2.89       46.30     32.27 o 
   0  -8   9      101.77      160.40     47.23 o 
   1  -8   9      182.59      219.63     53.15 o 
   2  -8   9       54.01       80.43     34.14 o 
   3  -8   9       44.05       47.70     27.43 o 
   4  -8   9        0.91        7.48     25.25 o 
  -3  -7   9       93.98      151.67     50.50 o 
  -2  -7   9       21.21       34.45     29.31 o 
  -1  -7   9       13.68       41.15     28.68 o 
   0  -7   9       18.97       16.21     26.19 o 
   1  -7   9       12.97        1.40     19.17 o 
   2  -7   9       97.54      118.40     25.38 o 
   3  -7   9       32.04       78.60     22.01 o 
   4  -7   9        8.74       23.02     18.02 o 
   5  -7   9        1.46       21.36     24.16 o 
  -4  -6   9       85.26       74.35     40.06 o 
  -3  -6   9      111.98      169.91     45.20 o 
  -2  -6   9       46.40       69.68     32.73 o 
  -1  -6   9       20.56       25.25     24.32 o 
   0  -6   9        2.94       10.76     24.16 o 
   1  -6   9        2.33       29.77     24.32 o 
   2  -6   9       12.10        0.00     13.48 o 
   3  -6   9        5.14       15.23     13.18 o 
   4  -6   9       76.79       69.99     33.36 o 
   5  -6   9      130.85      137.64     43.02 o 
   6  -6   9      127.43      132.18     47.54 o 
  -5  -5   9        7.81        1.25     28.37 o 
  -4  -5   9       38.49       52.24     22.13 o 
  -3  -5   9      106.52      117.38     40.84 o 
  -2  -5   9       35.61       30.55     25.10 o 
  -1  -5   9       55.56       29.62     23.69 o 
   0  -5   9      223.18      220.10     44.27 o 
   1  -5   9      211.34      201.39     42.09 o 
   2  -5   9       19.28       32.00     14.79 o 
   3  -5   9      100.40      115.01     23.10 o 
   4  -5   9       45.15       71.86     31.18 o 
   5  -5   9       98.50      152.14     42.24 o 
   6  -5   9      195.74      245.35     59.39 o 
  -5  -4   9       18.97       79.25     24.03 o 
  -4  -4   9        7.88        2.78     19.80 o 
  -3  -4   9      493.59      501.13     69.99 o 
  -2  -4   9      259.45      258.91     47.70 o 
  -1  -4   9      678.90      684.46     72.95 o 
   0  -4   9      190.46      155.72     36.48 o 
   1  -4   9      764.25      754.45     72.02 o 
   2  -4   9      357.98      327.94     34.94 o 
   3  -4   9        4.05       21.52     13.67 o 
   4  -4   9      179.62      198.74     44.58 o 
   5  -4   9      192.19      204.67     50.35 o 
   6  -4   9       69.77      132.50     44.89 o 
  -6  -3   9        1.63       11.69     30.55 o 
  -5  -3   9      198.44      200.89     40.37 o 
  -4  -3   9       19.97       26.08     16.00 o 
  -3  -3   9      329.30      309.83     38.42 o 
  -2  -3   9      454.92      379.25     53.62 o 
  -1  -3   9      500.46      470.13     57.21 o 
   0  -3   9       59.98       52.84     21.51 o 
   1  -3   9      497.65      479.17     53.00 o 
   2  -3   9        0.54        2.84     11.23 o 
   3  -3   9       49.62       30.86     22.60 o 
   4  -3   9        1.14      -16.37     18.55 o 
   5  -3   9        3.67        7.01     24.32 o 
   6  -3   9        0.52       29.31     30.40 o 
  -6  -2   9      131.66      155.44     30.13 o 
  -5  -2   9       35.35       49.62     18.50 o 
  -4  -2   9        6.40       23.44     20.26 o 
  -3  -2   9       31.97       49.74     16.42 o 
  -2  -2   9      235.48      236.31     41.00 o 
  -1  -2   9      315.72      359.92     47.39 o 
   0  -2   9       18.15       24.32     14.81 o 
   1  -2   9       22.36       29.93     14.65 o 
   2  -2   9       52.04       49.42     14.59 o 
   3  -2   9      116.42      103.19     30.08 o 
   4  -2   9       23.94       20.42     19.33 o 
   5  -2   9       36.80       49.10     27.59 o 
   6  -2   9       34.79       29.46     28.99 o 
  -7  -1   9       35.59       25.72     26.97 o 
  -6  -1   9      157.13      174.13     31.30 o 
  -5  -1   9       11.66       20.47     16.81 o 
  -4  -1   9       55.38       50.54     17.60 o 
  -3  -1   9      136.80      105.72     21.54 o 
  -2  -1   9        0.02       22.76     16.06 o 
  -1  -1   9       40.58       66.25     21.36 o 
   0  -1   9       29.72       22.29     13.72 o 
   1  -1   9      883.81      949.12     58.77 o 
   2  -1   9      704.13      653.91     68.43 o 
   3  -1   9      640.89      500.84     63.44 o 
   4  -1   9      294.39      249.41     50.50 o 
   5  -1   9      177.91      199.52     48.63 o 
   6  -1   9       33.73       58.30     36.79 o 
  -7   0   9       65.75       90.10     39.28 o 
  -6   0   9       31.77       45.17     20.88 o 
  -5   0   9      196.16      187.75     30.48 o 
  -4   0   9       81.81      109.81     23.23 o 
  -3   0   9      508.06      493.91     42.98 o 
  -2   0   9      367.17      366.47     49.57 o 
  -1   0   9       27.43       38.66     20.11 o 
   0   0   9      111.79      107.71     25.88 o 
   1   0   9      493.81      480.60     34.31 o 
   2   0   9     1033.12     1019.29     84.02 o 
   3   0   9     1316.86     1299.56    101.79 o 
   4   0   9      431.67      418.07     64.22 o 
   5   0   9        7.33       20.89     27.12 o 
   6   0   9        3.50       31.96     40.06 o 
  -7   1   9        0.75       11.02     18.32 o 
  -6   1   9       24.66       36.02     18.86 o 
  -5   1   9      177.80      211.36     32.59 o 
  -4   1   9      475.63      438.95     42.37 o 
  -3   1   9     2324.50     2268.01     88.12 o 
  -2   1   9     1949.21     1864.74    100.54 o 
  -1   1   9      716.61      643.31     62.20 o 
   0   1   9      155.51      134.06     29.31 o 
   1   1   9      159.59      173.33     22.90 o 
   2   1   9      172.19      159.78     36.94 o 
   3   1   9      300.48      346.99     53.78 o 
   4   1   9       11.77       12.78     21.51 o 
   5   1   9        4.12       10.71     19.29 o 
  -7   2   9       42.54       53.99     22.69 o 
  -6   2   9      290.04      287.65     39.66 o 
  -5   2   9      121.40      111.08     24.85 o 
  -4   2   9      130.50      142.46     26.18 o 
  -3   2   9      327.54      325.94     52.22 o 
  -2   2   9      181.95      200.08     25.58 o 
  -1   2   9      267.13      264.33     29.61 o 
   0   2   9      237.92      227.12     22.11 o 
   1   2   9      488.03      465.39     44.66 o 
   2   2   9       90.13       85.82     22.80 o 
   3   2   9      118.27      123.47     25.53 o 
   4   2   9        6.87        2.34     19.95 o 
   5   2   9       29.11       32.42     29.31 o 
  -7   3   9       88.24      106.57     30.73 o 
  -6   3   9       98.88      114.21     27.48 o 
  -5   3   9       30.72       33.02     18.13 o 
  -4   3   9       80.29      119.25     35.70 o 
  -3   3   9       58.71       52.06     25.41 o 
  -2   3   9       84.73       74.97     18.95 o 
  -1   3   9        2.31        9.66     13.27 o 
   0   3   9      637.60      625.52     47.59 o 
   1   3   9      615.55      519.54     69.52 o 
   2   3   9       12.30       36.32     24.63 o 
   3   3   9       94.38       96.49     36.16 o 
   4   3   9        4.69       10.13     26.97 o 
  -7   4   9        6.39       17.93     39.59 o 
  -6   4   9        0.73        6.24     24.94 o 
  -5   4   9        8.79        3.43     17.30 o 
  -4   4   9       69.07       91.50     34.29 o 
  -3   4   9      123.85      124.39     37.25 o 
  -2   4   9       24.32       28.18     16.57 o 
  -1   4   9        1.45        9.50     12.64 o 
   0   4   9      453.26      440.17     43.50 o 
   1   4   9      345.95      293.52     57.21 o 
   2   4   9      323.11      456.26     74.98 o 
   3   4   9      113.10      146.53     46.92 o 
  -6   5   9       22.92       42.87     34.76 o 
  -5   5   9       15.10       25.88     26.19 o 
  -4   5   9      268.21      282.30     57.05 o 
  -3   5   9       69.78       51.60     27.75 o 
  -2   5   9       60.14       73.00     21.74 o 
  -1   5   9      232.86      253.70     36.03 o 
   0   5   9      467.43      459.06     71.08 o 
   1   5   9       15.62       20.26     26.97 o 
   2   5   9      135.47      223.22     58.30 o 
  -5   6   9       89.01      195.32     56.74 o 
  -4   6   9      133.48      157.59     47.85 o 
  -3   6   9       90.37      105.06     39.13 o 
  -2   6   9      184.69      229.55     35.98 o 
  -1   6   9      184.31      243.73     38.85 o 
   0   6   9       58.80       70.92     39.59 o 
   1   6   9       43.65       74.98     43.96 o 
  -3   7   9       13.96       44.11     31.49 o 
  -2   7   9        7.24       20.48     24.52 o 
  -1  -8  10        3.00       13.72     35.07 o 
   0  -8  10        9.84       14.81     29.46 o 
   1  -8  10        0.09       20.73     27.59 o 
   2  -8  10        4.29        8.26     21.36 o 
   3  -8  10       76.84       65.47     33.83 o 
   4  -8  10      152.06      142.94     45.36 o 
  -3  -7  10       71.19       88.38     41.78 o 
  -2  -7  10      154.05      172.87     49.10 o 
  -1  -7  10       36.81        0.47     24.63 o 
   0  -7  10       22.13       46.14     29.15 o 
   1  -7  10       61.27       88.54     37.88 o 
   2  -7  10      243.97      258.07     37.15 o 
   3  -7  10      537.29      547.77     54.05 o 
   4  -7  10      173.54      183.00     47.85 o 
   5  -7  10       14.67       57.36     32.73 o 
  -4  -6  10       90.28      102.41     45.05 o 
  -3  -6  10      212.51      196.09     50.04 o 
  -2  -6  10       54.86       53.00     32.73 o 
  -1  -6  10       84.53      127.66     40.53 o 
   0  -6  10      109.16      101.01     37.25 o 
   1  -6  10       59.06       89.63     33.20 o 
   2  -6  10      112.78      137.46     32.27 o 
   3  -6  10      460.50      522.05     82.38 o 
   4  -6  10       40.89       73.42     31.64 o 
   5  -6  10       10.15       16.68     23.69 o 
  -5  -5  10       69.93       97.57     31.46 o 
  -4  -5  10      143.95      160.50     31.55 o 
  -3  -5  10       60.05       91.81     36.32 o 
  -2  -5  10      103.33      101.79     36.63 o 
  -1  -5  10      835.38      706.28     81.84 o 
   0  -5  10      252.47      252.06     47.54 o 
   1  -5  10       20.43       28.21     21.04 o 
   2  -5  10        7.58       17.85     14.31 o 
   3  -5  10       16.49       29.24     14.90 o 
   4  -5  10        0.01        5.46     22.91 o 
   5  -5  10       22.93       23.69     26.50 o 
   6  -5  10        1.39       12.78     27.59 o 
  -5  -4  10      186.75      220.25     37.80 o 
  -4  -4  10        0.70       -0.98     13.22 o 
  -3  -4  10       64.56       50.66     28.21 o 
  -2  -4  10       70.82       55.96     28.37 o 
  -1  -4  10      403.00      396.87     58.14 o 
   0  -4  10        3.55       -0.78     13.56 o 
   1  -4  10      104.20      118.62     33.98 o 
   2  -4  10      177.61      197.53     28.82 o 
   3  -4  10       49.87       35.38     23.38 o 
   4  -4  10        2.59       17.93     24.01 o 
   5  -4  10       33.36       50.04     27.59 o 
   6  -4  10       77.33       83.39     40.84 o 
  -6  -3  10        7.55       22.60     31.64 o 
  -5  -3  10       44.83       57.35     20.48 o 
  -4  -3  10       48.29       48.11     19.06 o 
  -3  -3  10        0.02        5.46     15.59 o 
  -2  -3  10      107.11      102.57     30.24 o 
  -1  -3  10      153.78      147.46     34.29 o 
   0  -3  10      897.09      857.95     75.45 o 
   1  -3  10      544.97      502.08     55.96 o 
   2  -3  10       47.39       33.40     13.63 o 
   3  -3  10       73.44       40.22     23.54 o 
   4  -3  10       84.35       97.58     35.23 o 
   5  -3  10       44.81       55.34     29.15 o 
   6  -3  10       94.01      124.08     50.04 o 
  -6  -2  10        1.81       22.71     23.93 o 
  -5  -2  10       71.95       61.98     21.01 o 
  -4  -2  10       91.64      101.57     24.07 o 
  -3  -2  10      345.43      337.93     37.96 o 
  -2  -2  10      205.16      212.93     41.15 o 
  -1  -2  10      686.81      647.36     65.62 o 
   0  -2  10      537.50      528.58     56.27 o 
   1  -2  10     2236.02     2285.02    109.58 o 
   2  -2  10      928.94      938.98     52.01 o 
   3  -2  10      714.12      723.28     79.19 o 
   4  -2  10       62.99       70.77     30.55 o 
   5  -2  10       97.97      113.64     37.88 o 
   6  -2  10        0.23      -22.13     25.10 o 
  -6  -1  10       40.28       61.29     22.45 o 
  -5  -1  10      680.10      590.01     55.76 o 
  -4  -1  10      211.65      190.40     30.32 o 
  -3  -1  10      680.22      640.50     71.55 o 
  -2  -1  10       53.36       45.05     21.20 o 
  -1  -1  10     1208.50     1179.84     85.89 o 
   0  -1  10     1360.72     1449.82     88.85 o 
   1  -1  10     1111.73     1129.65     56.05 o 
   2  -1  10       22.05       18.71     15.43 o 
   3  -1  10       74.70       72.17     26.03 o 
   4  -1  10        8.86        6.08     17.93 o 
   5  -1  10       11.04        2.96     22.91 o 
   6  -1  10        0.02       29.46     35.38 o 
  -7   0  10      100.18      122.72     29.69 o 
  -6   0  10      274.95      326.56     60.95 o 
  -5   0  10      343.52      280.17     51.67 o 
  -4   0  10      279.09      270.05     35.16 o 
  -3   0  10      195.82      161.73     25.59 o 
  -2   0  10      459.06      431.94     55.96 o 
  -1   0  10       63.69       38.50     20.73 o 
   0   0  10      408.12      389.07     47.70 o 
   1   0  10       13.85       16.63     11.68 o 
   2   0  10       53.70       50.19     23.23 o 
   3   0  10       47.19       67.65     25.88 o 
   4   0  10        3.79       16.37     23.07 o 
   5   0  10       95.20       85.58     35.38 o 
  -7   1  10        8.73       56.43     32.58 o 
  -6   1  10       44.75       64.52     21.69 o 
  -5   1  10        4.19        6.93     13.41 o 
  -4   1  10      254.25      205.58     37.96 o 
  -3   1  10      230.42      202.64     42.55 o 
  -2   1  10       68.65       68.82     16.89 o 
  -1   1  10      170.81      176.92     36.63 o 
   0   1  10        2.12       14.34     18.71 o 
   1   1  10      389.84      416.35     54.25 o 
   2   1  10       18.00       13.56     20.42 o 
   3   1  10       26.91       38.35     24.16 o 
   4   1  10       47.56      119.56     37.25 o 
   5   1  10      167.91      213.67     38.33 o 
  -7   2  10        7.12       23.95     22.06 o 
  -6   2  10       97.44      109.22     26.85 o 
  -5   2  10       94.34       89.11     22.95 o 
  -4   2  10       87.09       78.73     20.93 o 
  -3   2  10      109.48      170.06     41.00 o 
  -2   2  10      699.47      834.86    115.12 o 
  -1   2  10      373.63      363.13     35.82 o 
   0   2  10       93.93       87.01     15.81 o 
   1   2  10        1.12       12.24     13.96 o 
   2   2  10        7.80       21.20     24.47 o 
   3   2  10      142.51      185.18     47.23 o 
   4   2  10      156.52      149.80     47.08 o 
  -7   3  10       38.12       50.35     39.44 o 
  -6   3  10       58.51       74.35     34.14 o 
  -5   3  10       14.54       33.20     24.63 o 
  -4   3  10        6.84       40.06     25.72 o 
  -3   3  10      622.54      672.15     79.97 o 
  -2   3  10      777.16      738.72     52.29 o 
  -1   3  10      143.20      147.09     27.67 o 
   0   3  10       92.18       96.03     22.25 o 
   1   3  10      520.42      522.50     73.11 o 
   2   3  10      145.82      129.07     40.37 o 
   3   3  10      118.51      190.02     51.28 o 
   4   3  10       12.48       70.30     32.89 o 
  -6   4  10      152.17      202.02     54.71 o 
  -5   4  10      140.53      167.26     45.36 o 
  -4   4  10      188.13      183.16     46.76 o 
  -3   4  10      255.52      175.52     45.05 o 
  -2   4  10       15.53       40.57     17.25 o 
  -1   4  10       22.53       36.96     16.68 o 
   0   4  10      318.93      407.62     65.16 o 
   1   4  10        0.77       19.64     20.73 o 
   2   4  10        7.13       10.91     24.01 o 
   3   4  10        0.23       33.83     39.75 o 
  -6   5  10       76.09       65.94     47.54 o 
  -5   5  10        9.40       35.07     31.80 o 
  -4   5  10      148.93      118.31     40.06 o 
  -3   5  10       73.68       95.55     35.23 o 
  -2   5  10       17.87       38.39     18.53 o 
  -1   5  10       11.46       22.99     17.33 o 
   0   5  10       19.51       35.70     24.78 o 
   1   5  10      139.82      179.88     52.53 o 
   2   5  10       36.63       27.43     35.07 o 
  -5   6  10       14.81       48.79     30.40 o 
  -4   6  10        3.41       29.77     30.71 o 
  -3   6  10       20.65       39.75     34.76 o 
  -2   6  10       14.78       49.88     29.93 o 
  -1   6  10        0.50      -14.18     19.48 o 
   0   6  10       18.26       14.96     32.27 o 
  -1  -8  11       24.76       38.50     32.42 o 
   0  -8  11       68.62      101.01     47.08 o 
   1  -8  11      137.16      125.64     44.43 o 
   2  -8  11       38.03       59.86     35.70 o 
   3  -8  11       31.67       58.30     29.62 o 
  -2  -7  11       98.68      104.91     41.31 o 
  -1  -7  11       10.07       36.63     28.99 o 
   0  -7  11      163.16      196.25     50.97 o 
   1  -7  11       46.32       78.56     37.10 o 
   2  -7  11        9.38       15.79     18.41 o 
   3  -7  11       24.49       10.66     19.17 o 
   4  -7  11        9.25       30.08     28.84 o 
   5  -7  11       17.52       41.46     35.38 o 
  -4  -6  11       32.81       20.42     35.23 o 
  -3  -6  11      124.76      118.94     45.20 o 
  -2  -6  11        6.49       -1.56     22.91 o 
  -1  -6  11        0.34      -11.07     20.42 o 
   0  -6  11        0.10       20.11     23.38 o 
   1  -6  11        3.07       14.34     23.54 o 
   2  -6  11      169.27      181.29     31.19 o 
   3  -6  11       45.25       50.57     20.07 o 
   4  -6  11      155.30      215.74     51.60 o 
   5  -6  11       20.20       33.05     28.68 o 
  -4  -5  11       17.61       45.98     31.02 o 
  -3  -5  11        0.94       15.12     22.91 o 
  -2  -5  11      143.24      111.14     39.90 o 
  -1  -5  11       64.79       79.50     31.64 o 
   0  -5  11       22.34       49.41     27.28 o 
   1  -5  11      168.95      206.38     43.96 o 
   2  -5  11       38.20       49.77     18.58 o 
   3  -5  11       12.55       18.53     14.75 o 
   4  -5  11      185.41      190.17     47.70 o 
   5  -5  11       15.85       54.40     31.18 o 
  -5  -4  11      173.64      231.82     39.10 o 
  -4  -4  11       29.93       33.66     17.57 o 
  -3  -4  11      124.59      138.42     40.53 o 
  -2  -4  11      287.27      284.63     53.93 o 
  -1  -4  11      194.02      186.43     42.24 o 
   0  -4  11      127.69      106.31     31.33 o 
   1  -4  11        2.09        7.48     15.28 o 
   2  -4  11      142.82      141.54     29.23 o 
   3  -4  11      291.55      279.02     54.56 o 
   4  -4  11       65.10       75.45     36.63 o 
   5  -4  11        4.48       18.39     27.75 o 
   6  -4  11        5.97       29.15     29.31 o 
  -6  -3  11       45.11      107.93     29.67 o 
  -5  -3  11       38.26       42.03     35.31 o 
  -4  -3  11       11.21       16.43     16.76 o 
  -3  -3  11      234.76      209.97     45.36 o 
  -2  -3  11      379.28      337.32     55.18 o 
  -1  -3  11      382.20      377.23     55.34 o 
   0  -3  11      118.06      119.40     31.33 o 
   1  -3  11       72.16      107.71     28.68 o 
   2  -3  11      167.73      193.39     27.33 o 
   3  -3  11       28.06       58.14     26.19 o 
   4  -3  11        2.83        7.17     17.61 o 
   5  -3  11        1.26       15.74     23.23 o 
   6  -3  11        4.32        7.17     33.05 o 
  -6  -2  11      207.75      244.40     40.14 o 
  -5  -2  11      179.77      194.73     34.13 o 
  -4  -2  11       54.45       46.30     18.97 o 
  -3  -2  11      110.31      144.97     37.41 o 
  -2  -2  11       27.66       26.19     19.17 o 
  -1  -2  11       17.12        8.57     14.50 o 
   0  -2  11       25.46       52.84     21.82 o 
   1  -2  11      166.43      203.58     36.32 o 
   2  -2  11       11.48        8.57     16.99 o 
   3  -2  11      105.75      115.35     33.98 o 
   4  -2  11      227.00      202.02     47.08 o 
   5  -2  11        9.37       14.96     24.47 o 
  -6  -1  11       62.01       50.92     22.84 o 
  -5  -1  11       69.68       57.58     20.44 o 
  -4  -1  11        5.49        2.92     12.42 o 
  -3  -1  11      256.31      195.94     42.09 o 
  -2  -1  11        6.36       -1.09     13.25 o 
  -1  -1  11      449.85      500.99     59.08 o 
   0  -1  11      705.59      666.54     63.75 o 
   1  -1  11      222.31      200.55     25.58 o 
   2  -1  11      748.32      687.73     74.67 o 
   3  -1  11      794.20      773.78     85.27 o 
   4  -1  11      160.54      225.40     51.13 o 
   5  -1  11        1.47       28.68     27.59 o 
  -6   0  11        4.96       29.79     20.33 o 
  -5   0  11      290.64      289.00     56.90 o 
  -4   0  11      105.22       89.36     22.31 o 
  -3   0  11       60.31       77.94     29.15 o 
  -2   0  11      344.07      328.12     50.97 o 
  -1   0  11      558.28      566.46     64.07 o 
   0   0  11      134.70      130.31     30.55 o 
   1   0  11      566.71      583.60     42.73 o 
   2   0  11      123.52      115.66     30.86 o 
   3   0  11      123.31       99.76     34.60 o 
   4   0  11        1.00       19.17     24.63 o 
   5   0  11       67.77       55.49     35.23 o 
  -7   1  11       27.15       38.97     36.32 o 
  -6   1  11       72.95      116.29     28.49 o 
  -5   1  11      367.01      359.23     44.13 o 
  -4   1  11       25.66       58.22     18.56 o 
  -3   1  11      231.10      234.29     48.48 o 
  -2   1  11       47.31       78.72     27.28 o 
  -1   1  11      585.95      557.58     64.38 o 
   0   1  11       37.06       57.36     25.10 o 
   1   1  11       62.34       73.42     30.71 o 
   2   1  11       46.10       10.44     14.65 o 
   3   1  11       10.17       18.08     20.58 o 
   4   1  11        8.05       42.71     28.84 o 
  -6   2  11       59.07       75.87     24.09 o 
  -5   2  11       94.76      141.47     28.55 o 
  -4   2  11        0.65       -2.34     21.04 o 
  -3   2  11        1.20       13.72     21.82 o 
  -2   2  11        4.01       19.64     21.82 o 
  -1   2  11       66.94       73.01     19.34 o 
   0   2  11      180.80      183.38     31.88 o 
   1   2  11      203.51      237.87     48.32 o 
   2   2  11        0.47       26.97     21.67 o 
   3   2  11       25.02       43.49     29.93 o 
   4   2  11       38.83       19.48     26.19 o 
  -6   3  11       53.83      101.94     37.10 o 
  -5   3  11       32.11       29.15     28.53 o 
  -4   3  11       88.86       99.45     37.72 o 
  -3   3  11        0.43        4.05     22.76 o 
  -2   3  11      132.26      114.88     35.38 o 
  -1   3  11       37.48       57.94     18.86 o 
   0   3  11        1.75       10.91     20.26 o 
   1   3  11      193.34      142.47     41.15 o 
   2   3  11        0.53       -2.03     20.42 o 
   3   3  11       50.83       91.81     42.55 o 
  -6   4  11        0.08       -0.31     32.42 o 
  -5   4  11        1.21       37.88     32.11 o 
  -4   4  11        0.14        5.30     22.45 o 
  -3   4  11       75.43       75.60     34.60 o 
  -2   4  11      120.48      147.62     42.24 o 
  -1   4  11      315.76      326.15     39.97 o 
   0   4  11      473.44      503.49     73.26 o 
   1   4  11      184.24      276.22     58.61 o 
   2   4  11       71.15       99.76     44.89 o 
  -5   5  11       23.16       58.30     35.38 o 
  -4   5  11       64.76       63.13     33.05 o 
  -3   5  11      289.80      362.57     66.56 o 
  -2   5  11      202.54      198.43     48.79 o 
  -1   5  11      218.32      266.19     39.78 o 
   0   5  11      218.42      314.09     63.29 o 
   1   5  11       62.30      110.99     45.36 o 
  -4   6  11       97.16      129.22     45.52 o 
  -3   6  11       14.72       31.18     36.01 o 
  -2   6  11        4.80       32.58     31.49 o 
  -1   6  11       41.69       39.13     33.36 o 
   0  -8  12        8.47       21.20     37.25 o 
   1  -8  12       60.32       63.44     40.22 o 
   2  -8  12       10.82       30.55     31.64 o 
   3  -8  12        1.11       23.54     28.68 o 
  -2  -7  12       33.37       45.05     32.42 o 
  -1  -7  12       12.61       32.73     26.19 o 
   0  -7  12      360.97      446.59     75.76 o 
   1  -7  12      325.56      383.30     69.05 o 
   2  -7  12       62.35       94.95     27.05 o 
   3  -7  12       28.11       65.12     22.23 o 
   4  -7  12       20.86       58.45     35.23 o 
  -3  -6  12        4.36       15.43     33.05 o 
  -2  -6  12        8.89       14.96     26.03 o 
  -1  -6  12       64.52       78.87     33.20 o 
   0  -6  12      251.95      266.40     55.80 o 
   1  -6  12       94.10       96.80     37.10 o 
   2  -6  12       57.33       62.50     21.60 o 
   3  -6  12       12.57       10.98     14.91 o 
   4  -6  12        1.00        2.34     25.72 o 
   5  -6  12        0.57       -7.64     23.54 o 
  -4  -5  12      130.56      165.39     47.23 o 
  -3  -5  12       37.10       50.82     29.46 o 
  -2  -5  12      109.50      109.27     35.85 o 
  -1  -5  12       48.68       60.48     28.84 o 
   0  -5  12        0.40        5.46     16.99 o 
   1  -5  12       69.12       65.31     27.28 o 
   2  -5  12       28.09       22.60     21.67 o 
   3  -5  12        1.40        5.46     21.04 o 
   4  -5  12       98.71       94.46     37.10 o 
   5  -5  12       35.57        2.18     25.56 o 
  -5  -4  12       19.98       28.04     22.10 o 
  -4  -4  12        4.93       10.60     22.29 o 
  -3  -4  12        0.53        7.95     19.17 o 
  -2  -4  12        3.97      -13.09     16.21 o 
  -1  -4  12       41.25       51.75     26.66 o 
   0  -4  12      484.86      364.44     57.21 o 
   1  -4  12      113.04       99.45     30.71 o 
   2  -4  12        3.22       21.27     14.75 o 
   3  -4  12      103.28       97.89     35.07 o 
   4  -4  12      261.69      234.91     53.78 o 
   5  -4  12      120.74      154.16     46.92 o 
  -5  -3  12       44.93       46.61     21.08 o 
  -4  -3  12      149.02      167.73     42.55 o 
  -3  -3  12       27.84       28.37     21.82 o 
  -2  -3  12      131.53      115.97     35.54 o 
  -1  -3  12      361.52      400.61     59.39 o 
   0  -3  12      276.43      305.68     50.50 o 
   1  -3  12      171.31      221.66     42.40 o 
   2  -3  12      355.23      330.93     56.12 o 
   3  -3  12       29.96       30.40     23.85 o 
   4  -3  12      174.00      182.38     45.52 o 
   5  -3  12       93.57      137.17     46.30 o 
  -6  -2  12        0.14       34.10     18.50 o 
  -5  -2  12       58.43       73.49     24.24 o 
  -4  -2  12      222.08      261.25     52.38 o 
  -3  -2  12       59.82       71.39     29.31 o 
  -2  -2  12      369.90      390.16     59.70 o 
  -1  -2  12      994.89      788.28     78.56 o 
   0  -2  12      512.40      492.58     59.86 o 
   1  -2  12      740.30      736.37     68.43 o 
   2  -2  12      140.09      167.41     39.90 o 
   3  -2  12       88.48      111.30     35.54 o 
   4  -2  12       92.53      103.50     36.01 o 
   5  -2  12       68.44      133.12     45.98 o 
  -6  -1  12       27.34       47.12     22.31 o 
  -5  -1  12       89.75      100.98     25.46 o 
  -4  -1  12       22.51       45.41     17.63 o 
  -3  -1  12      596.44      524.69     70.46 o 
  -2  -1  12     1691.06     1652.62    117.38 o 
  -1  -1  12      286.35      261.56     45.52 o 
   0  -1  12       59.77       43.65     20.89 o 
   1  -1  12      144.27      144.62     23.98 o 
   2  -1  12       39.91       59.23     25.41 o 
   3  -1  12        0.05       18.71     19.48 o 
   4  -1  12      150.58      183.94     48.48 o 
   5  -1  12        3.93       24.01     35.54 o 
  -6   0  12       74.35       81.78     25.10 o 
  -5   0  12       39.00       59.39     20.90 o 
  -4   0  12       60.36       50.19     27.12 o 
  -3   0  12      518.09      399.52     62.20 o 
  -2   0  12       78.02       86.82     29.46 o 
  -1   0  12       17.14       20.89     19.33 o 
   0   0  12        0.64       10.29     16.52 o 
   1   0  12       23.83       57.52     23.69 o 
   2   0  12      366.01      352.28     55.18 o 
   3   0  12        1.18       -4.52     23.07 o 
   4   0  12       17.82       39.59     31.02 o 
  -6   1  12        0.70       27.79     21.01 o 
  -5   1  12        0.16       18.65     17.38 o 
  -4   1  12       91.97      122.52     37.10 o 
  -3   1  12        6.64       25.25     23.54 o 
  -2   1  12      361.46      294.77     51.60 o 
  -1   1  12       11.22        7.48     16.21 o 
   0   1  12       77.40       94.61     22.53 o 
   1   1  12      178.97      237.40     43.49 o 
   2   1  12      582.59      597.33     72.17 o 
   3   1  12       97.38      136.71     39.75 o 
   4   1  12      186.19      256.89     57.36 o 
  -6   2  12        0.45       32.40     27.75 o 
  -5   2  12      121.79      153.71     44.66 o 
  -4   2  12      209.42      228.83     51.91 o 
  -3   2  12      872.63      938.23     97.42 o 
  -2   2  12      509.44      471.53     65.94 o 
  -1   2  12      198.78      191.85     28.32 o 
   0   2  12        4.51        5.64     12.66 o 
   1   2  12      965.16      976.58    100.07 o 
   2   2  12      155.82      168.04     45.52 o 
   3   2  12      125.05      113.32     41.93 o 
  -6   3  12       12.66       45.83     36.94 o 
  -5   3  12       86.69      146.53     46.45 o 
  -4   3  12      114.87      125.01     41.93 o 
  -3   3  12      655.42      647.67     83.08 o 
  -2   3  12       52.36       38.66     26.50 o 
  -1   3  12      203.58      217.52     32.06 o 
   0   3  12      233.14      285.88     53.93 o 
   1   3  12      215.92      258.45     54.56 o 
   2   3  12        2.73       26.34     31.02 o 
   3   3  12       28.47       78.10     46.92 o 
  -5   4  12       57.21       73.26     35.23 o 
  -4   4  12       97.18      131.09     43.49 o 
  -3   4  12      280.01      308.79     61.10 o 
  -2   4  12       53.76      116.13     41.00 o 
  -1   4  12        0.67       -0.44     27.20 o 
   0   4  12       19.19       17.93     22.29 o 
   1   4  12        0.04        9.98     24.63 o 
   2   4  12        0.09       20.73     37.72 o 
  -4   5  12      102.89      147.15     47.39 o 
  -3   5  12       13.57       43.49     31.64 o 
  -2   5  12        0.25       25.25     29.15 o 
  -1   5  12        8.82       35.54     29.46 o 
   0   5  12       56.66       93.53     37.72 o 
   1  -8  13       33.57       27.43     33.36 o 
   2  -8  13        9.85       74.67     36.63 o 
  -2  -7  13       48.66       70.77     43.02 o 
  -1  -7  13        8.20       31.33     30.71 o 
   0  -7  13       12.97       28.37     27.28 o 
   1  -7  13        1.72       15.74     28.84 o 
   2  -7  13       25.03       29.19     20.15 o 
   3  -7  13       16.71       34.81     22.26 o 
   4  -7  13        3.15        7.33     32.27 o 
  -3  -6  13        0.59       44.27     34.60 o 
  -2  -6  13       10.97       54.25     29.15 o 
  -1  -6  13        0.63      -26.66     19.02 o 
   0  -6  13        0.12        7.48     20.42 o 
   1  -6  13       67.86       87.45     33.83 o 
   2  -6  13      116.25      132.61     28.42 o 
   3  -6  13       31.75       62.97     33.20 o 
   4  -6  13       13.80       21.20     25.72 o 
  -4  -5  13        2.25       37.72     34.60 o 
  -3  -5  13       59.47       98.05     36.16 o 
  -2  -5  13       56.66       64.38     32.27 o 
  -1  -5  13       57.41       41.78     25.25 o 
   0  -5  13        0.66        9.82     19.64 o 
   1  -5  13       29.01       31.64     22.60 o 
   2  -5  13      350.46      417.15     46.08 o 
   3  -5  13      188.16      245.66     55.03 o 
   4  -5  13       69.79      112.54     43.80 o 
   5  -5  13       10.77       -3.43     23.69 o 
  -5  -4  13       31.95       83.39     39.13 o 
  -4  -4  13      218.89      229.14     54.25 o 
  -3  -4  13      294.98      284.48     58.14 o 
  -2  -4  13      549.59      522.97     76.38 o 
  -1  -4  13        3.84        7.79     18.55 o 
   0  -4  13        2.70      -19.64     13.09 o 
   1  -4  13      363.99      389.07     57.83 o 
   2  -4  13      605.30      617.87     52.84 o 
   3  -4  13       92.19      108.34     38.19 o 
   4  -4  13       22.44       16.68     26.81 o 
   5  -4  13       11.17       16.06     26.97 o 
  -5  -3  13       70.29       72.58     24.98 o 
  -4  -3  13      244.00      258.91     54.25 o 
  -3  -3  13      171.94      172.87     44.11 o 
  -2  -3  13      418.27      399.36     64.53 o 
  -1  -3  13       42.29       45.20     25.88 o 
   0  -3  13      178.66      169.28     39.75 o 
   1  -3  13       68.96       65.00     27.75 o 
   2  -3  13      117.12      156.19     41.31 o 
   3  -3  13        0.02        3.12     18.86 o 
   4  -3  13       43.07       45.67     28.68 o 
   5  -3  13       22.42       55.18     41.62 o 
  -5  -2  13       67.20      109.51     27.85 o 
  -4  -2  13       14.33       31.18     24.78 o 
  -3  -2  13      103.53       73.89     31.18 o 
  -2  -2  13       22.07       12.94     19.64 o 
  -1  -2  13       28.64       34.45     22.13 o 
   0  -2  13      332.18      289.78     49.10 o 
   1  -2  13       17.94       10.60     20.26 o 
   2  -2  13      133.96      113.79     35.54 o 
   3  -2  13        3.26        8.11     21.36 o 
   4  -2  13        0.31       10.76     25.56 o 
   5  -2  13        7.26       42.87     43.33 o 
  -6  -1  13        3.14       13.88     17.30 o 
  -5  -1  13        8.58       40.91     23.30 o 
  -4  -1  13        3.78       -0.47     20.26 o 
  -3  -1  13       53.84       39.75     26.81 o 
  -2  -1  13       23.52        9.98     17.61 o 
  -1  -1  13      181.98      197.19     41.15 o 
   0  -1  13      779.23      623.51     67.96 o 
   1  -1  13      405.46      368.65     58.14 o 
   2  -1  13      225.89      269.98     51.44 o 
   3  -1  13       31.90       48.95     26.81 o 
   4  -1  13        3.03       19.48     20.89 o 
  -6   0  13       27.28       46.85     22.49 o 
  -5   0  13      149.03      176.55     33.85 o 
  -3   0  13       10.14       20.58     23.85 o 
  -2   0  13       12.75       19.80     21.98 o 
   0   0  13       63.72       92.75     29.77 o 
   1   0  13      131.29      134.37     34.92 o 
   2   0  13       86.62      137.02     38.50 o 
   3   0  13       26.14       70.77     32.11 o 
   4   0  13        3.71       35.85     32.27 o 
  -6   1  13       54.31       69.05     27.83 o 
  -5   1  13      221.90      248.78     54.87 o 
  -4   1  13       71.82       95.55     35.23 o 
  -3   1  13       77.63      117.22     37.57 o 
  -2   1  13      174.30      192.51     44.58 o 
  -1   1  13      140.45      222.59     44.89 o 
   0   1  13      127.50      168.15     28.76 o 
   1   1  13      148.88      151.36     36.48 o 
   2   1  13       26.39       34.76     24.63 o 
  -6   2  13       63.57       82.46     44.74 o 
  -5   2  13      177.03      159.46     45.83 o 
  -4   2  13       45.91       53.78     31.18 o 
  -3   2  13        2.80       24.63     25.72 o 
  -2   2  13       56.07       96.18     34.76 o 
  -1   2  13      182.69      214.01     31.03 o 
   0   2  13        0.81        5.92     20.11 o 
   1   2  13        2.32       -5.61     16.21 o 
   2   2  13       39.49       36.94     29.31 o 
   3   2  13       12.64       34.45     36.48 o 
  -5   3  13       38.31       37.10     37.57 o 
  -4   3  13       49.88       75.13     35.38 o 
  -3   3  13        2.02       15.28     29.31 o 
  -2   3  13       29.57       52.84     29.77 o 
  -1   3  13      163.72      152.34     29.07 o 
   0   3  13      125.04      139.51     41.31 o 
   1   3  13      109.89      127.66     40.53 o 
   2   3  13      116.29      102.41     45.20 o 
  -5   4  13        1.77        7.95     29.46 o 
  -4   4  13       70.88      121.12     42.09 o 
  -3   4  13      152.02      174.27     48.95 o 
  -2   4  13      200.01      226.96     54.25 o 
  -1   4  13       57.92       77.63     33.36 o 
   0   4  13       62.96       74.51     35.23 o 
   1   4  13       49.96       67.50     38.03 o 
  -3   5  13       62.93       98.98     39.90 o 
  -2   5  13       48.44      119.71     43.80 o 
  -1  -7  14      146.66      205.60     56.12 o 
   0  -7  14       63.23       67.18     37.25 o 
   1  -7  14       43.47       57.36     33.51 o 
   2  -7  14       54.80       72.81     25.93 o 
   3  -7  14        1.94       -8.42     23.38 o 
  -3  -6  14        9.01       31.02     36.01 o 
  -2  -6  14       23.56       62.66     35.85 o 
  -1  -6  14       41.35       30.08     26.81 o 
   0  -6  14        3.81       20.26     25.25 o 
   1  -6  14        0.20        9.35     23.38 o 
   2  -6  14       12.16       29.61     20.02 o 
   3  -6  14        0.42       10.13     26.50 o 
   4  -6  14       13.85       53.93     34.76 o 
  -3  -5  14        1.08       20.73     26.97 o 
  -2  -5  14        8.92       12.16     21.36 o 
  -1  -5  14        0.64        9.51     20.73 o 
   0  -5  14       51.16       69.21     32.42 o 
   1  -5  14       26.04       31.33     24.32 o 
   2  -5  14       46.43       35.58     19.85 o 
   3  -5  14       39.49       67.96     34.14 o 
   4  -5  14        9.04       32.11     32.58 o 
  -4  -4  14        9.84       43.02     32.89 o 
  -3  -4  14       53.57       83.08     33.98 o 
  -2  -4  14       28.43       11.22     21.36 o 
  -1  -4  14       48.65       67.34     32.73 o 
   0  -4  14       27.22       28.53     24.47 o 
   1  -4  14       37.80       61.10     29.31 o 
   2  -4  14       66.90       29.77     27.75 o 
   3  -4  14       86.87      117.22     38.35 o 
   4  -4  14       92.99       89.47     39.90 o 
  -5  -3  14        7.62       24.63     31.18 o 
  -4  -3  14        6.66       29.31     25.72 o 
  -3  -3  14      118.23      116.91     37.25 o 
  -2  -3  14       77.33       91.34     34.60 o 
  -1  -3  14      499.63      578.15     76.07 o 
   0  -3  14      305.40      273.10     51.91 o 
   1  -3  14       52.77       31.64     24.94 o 
   2  -3  14       92.48       94.77     33.83 o 
   3  -3  14       59.69       76.07     31.33 o 
   4  -3  14      132.13      148.40     47.54 o 
  -5  -2  14        1.34       33.05     29.15 o 
  -4  -2  14      164.66      166.79     45.36 o 
  -3  -2  14      271.63      298.20     58.77 o 
  -2  -2  14      637.32      593.74     78.72 o 
  -1  -2  14      479.17      326.41     55.80 o 
   0  -2  14      178.72      189.24     43.02 o 
   1  -2  14       37.72       40.51     17.68 o 
   2  -2  14       15.24       39.28     24.63 o 
   3  -2  14        2.73        5.61     20.73 o 
   4  -2  14       68.49       58.30     34.45 o 
  -5  -1  14       78.97      100.07     37.88 o 
  -4  -1  14      296.08      234.60     52.38 o 
  -3  -1  14        1.02        5.14     18.86 o 
  -2  -1  14       74.66       51.28     26.34 o 
  -1  -1  14        0.35        4.21     19.64 o 
   0  -1  14       18.06       29.62     23.07 o 
   1  -1  14        7.44        9.98     18.39 o 
   2  -1  14        2.27        4.52     19.33 o 
   3  -1  14       40.95       89.32     33.36 o 
   4  -1  14        1.78        3.12     26.34 o 
  -6   0  14       71.08       82.40     45.83 o 
  -5   0  14       79.92       96.96     37.41 o 
  -4   0  14        0.26       16.99     23.38 o 
  -1   0  14       54.32       42.71     23.54 o 
   0   0  14        0.30        7.01     18.55 o 
   1   0  14        2.79       15.28     20.42 o 
   2   0  14      257.58      234.75     50.19 o 
   3   0  14       85.45       81.52     35.54 o 
   4   0  14       25.60       62.82     41.00 o 
  -5   1  14        0.11       14.34     22.91 o 
  -4   1  14       34.05       42.55     31.18 o 
  -3   1  14        0.72       17.61     24.63 o 
  -2   1  14       11.05       -9.66     22.76 o 
  -1   1  14        4.96       14.03     23.54 o 
   0   1  14       89.85      131.72     36.16 o 
   1   1  14      152.85      167.88     39.90 o 
  -5   2  14      173.45      230.08     57.52 o 
  -4   2  14       74.83      106.78     39.44 o 
  -3   2  14        0.78      -10.13     25.25 o 
  -2   2  14      359.36      369.28     64.69 o 
  -1   2  14      400.78      391.72     63.29 o 
   0   2  14      165.94      191.42     48.32 o 
   1   2  14      256.99      318.62     62.66 o 
   2   2  14       41.35       49.57     36.63 o 
  -5   3  14       76.27       98.20     38.19 o 
  -4   3  14       31.25       77.94     37.41 o 
  -3   3  14      333.61      376.91     69.68 o 
  -2   3  14      301.21      327.03     62.35 o 
   0   3  14      137.30      145.12     44.27 o 
   1   3  14       55.01       96.18     39.75 o 
  -4   4  14       51.84       62.82     38.19 o 
  -3   4  14        4.19       -6.70     30.40 o 
  -2   4  14       16.43       84.95     39.13 o 
   0   4  14        6.14      -13.25     23.54 o 
   0  -7  15        0.27       23.54     30.08 o 
   1  -7  15        4.99       25.10     30.08 o 
   2  -7  15       21.83       53.43     26.00 o 
  -2  -6  15       40.54       81.06     39.59 o 
  -1  -6  15       61.37      112.23     41.00 o 
   0  -6  15       30.22       98.67     39.59 o 
   1  -6  15      110.22      131.09     44.43 o 
   2  -6  15       43.95       56.47     25.42 o 
   3  -6  15      104.73      125.48     48.01 o 
  -3  -5  15      140.73      214.64     56.43 o 
  -2  -5  15        1.71        2.81     26.97 o 
  -1  -5  15        8.00       10.60     22.91 o 
   0  -5  15      230.18      276.37     56.74 o 
   1  -5  15      236.85      280.43     55.34 o 
   2  -5  15      105.41      104.44     40.06 o 
   3  -5  15      117.34      139.04     47.54 o 
   4  -5  15       16.19       84.17     38.66 o 
  -4  -4  15      203.37      182.85     50.50 o 
  -3  -4  15       43.85       63.91     32.42 o 
  -2  -4  15        7.70       -1.40     22.29 o 
  -1  -4  15      356.39      314.09     60.64 o 
   0  -4  15      269.14      283.39     56.58 o 
   1  -4  15        6.87        6.55     17.77 o 
   2  -4  15       57.16       78.56     34.92 o 
   3  -4  15        2.79       14.03     25.10 o 
   4  -4  15       11.63       54.25     37.72 o 
  -4  -3  15       73.60       86.98     34.14 o 
  -3  -3  15        9.32       24.16     27.28 o 
  -2  -3  15      280.59      299.75     60.01 o 
  -1  -3  15      199.09      204.20     48.95 o 
   0  -3  15        9.70       39.13     28.37 o 
   1  -3  15        0.03       16.06     22.45 o 
   2  -3  15        0.21       11.07     18.71 o 
   3  -3  15       46.79       34.29     26.66 o 
   4  -3  15        0.87       10.60     32.73 o 
  -5  -2  15       58.82       94.31     39.44 o 
  -4  -2  15        0.18       14.65     22.76 o 
  -3  -2  15       34.53       64.07     32.42 o 
  -2  -2  15       12.19       10.91     21.51 o 
  -1  -2  15       42.91       44.27     26.66 o 
   0  -2  15      198.06      197.03     44.74 o 
   1  -2  15        1.18       20.58     20.42 o 
   2  -2  15        0.61       -7.01     18.86 o 
   3  -2  15       98.29       78.10     36.16 o 
   4  -2  15        1.81       15.43     31.49 o 
  -5  -1  15       10.43       17.93     28.21 o 
  -4  -1  15       97.84       87.29     34.76 o 
  -3  -1  15       34.54       55.03     29.77 o 
  -2  -1  15       38.59       54.40     29.15 o 
  -1  -1  15      704.42      707.69     83.24 o 
   0  -1  15      116.58       93.22     32.89 o 
   1  -1  15        1.22       -6.86     18.86 o 
   2  -1  15      211.62      277.31     56.58 o 
   3  -1  15      131.97      150.42     44.89 o 
  -5   0  15       52.05       60.64     34.14 o 
  -4   0  15      156.84       91.34     38.03 o 
  -3   0  15       73.10       75.91     32.27 o 
  -2   0  15      255.88      236.16     53.47 o 
  -1   0  15      281.48      323.92     58.14 o 
   1   0  15       42.01       49.88     29.93 o 
   2   0  15      193.97      234.91     52.06 o 
   3   0  15       20.10      105.22     38.03 o 
  -5   1  15       50.81       52.06     34.92 o 
  -4   1  15       57.92       72.02     33.51 o 
  -3   1  15       18.70       56.12     30.86 o 
  -2   1  15      676.96      648.92     84.64 o 
  -1   1  15       83.38      113.95     38.81 o 
  -5   2  15        0.66        5.77     30.55 o 
  -4   2  15       13.30       41.00     32.58 o 
  -3   2  15      136.98      171.31     48.32 o 
  -2   2  15       37.67       69.83     34.76 o 
  -1   2  15        8.43       25.56     29.31 o 
   0   2  15        4.80       17.15     24.47 o 
   1   2  15        0.79       11.22     25.25 o 
  -4   3  15        1.46       47.08     33.83 o 
  -3   3  15       15.24       51.91     35.38 o 
  -2   3  15       35.58       24.94     27.75 o 
   0   3  15       43.14       89.01     37.57 o 
  -2   4  15       70.83       75.45     38.50 o 
  -1  -6  16       65.52       61.88     38.66 o 
   0  -6  16       15.04       39.13     33.51 o 
   1  -6  16        7.05       40.84     33.67 o 
   2  -6  16       36.49       74.98     41.46 o 
  -2  -5  16       88.72       71.86     39.28 o 
  -1  -5  16      120.50      118.47     42.55 o 
   0  -5  16       63.22       93.06     34.45 o 
   1  -5  16       27.00       25.41     25.88 o 
   2  -5  16        5.45       31.33     32.89 o 
   3  -5  16        1.50       37.41     31.64 o 
  -3  -4  16        4.85       29.62     32.73 o 
  -2  -4  16       33.44       55.49     33.67 o 
  -1  -4  16       73.86       43.02     28.84 o 
   0  -4  16       99.57      112.23     39.44 o 
   1  -4  16      130.52      154.48     43.49 o 
   2  -4  16       36.54       45.36     31.02 o 
   3  -4  16       48.08       43.02     36.01 o 
  -4  -3  16       41.66       46.92     31.64 o 
  -3  -3  16      183.21      199.06     53.15 o 
  -2  -3  16       12.57       21.20     27.43 o 
  -1  -3  16       18.45       19.48     22.13 o 
   0  -3  16       42.42       48.95     32.11 o 
   1  -3  16      120.61      114.73     38.19 o 
   2  -3  16       48.41       80.59     34.45 o 
   3  -3  16       30.02       52.84     37.72 o 
  -4  -2  16      222.30      271.07     58.77 o 
  -3  -2  16       97.37      140.13     46.61 o 
  -2  -2  16        0.71       19.80     22.76 o 
  -1  -2  16        2.01        5.61     22.91 o 
   0  -2  16        4.53        7.79     23.69 o 
   1  -2  16       63.14       70.15     34.45 o 
   2  -2  16      102.71       86.67     36.16 o 
   3  -2  16        4.77       19.80     31.49 o 
  -4  -1  16       69.35       53.62     32.58 o 
  -3  -1  16       25.32       31.64     28.37 o 
  -2  -1  16        2.02        8.11     21.04 o 
  -1  -1  16       10.77       25.25     23.85 o 
   1  -1  16       13.69       10.60     21.36 o 
   2  -1  16        7.00        8.11     23.23 o 
   3  -1  16        1.60       31.80     37.41 o 
  -4   0  16       34.81       66.56     33.36 o 
  -3   0  16       17.45        4.68     23.38 o 
  -2   0  16        1.18        0.94     19.80 o 
  -1   0  16       28.10       33.36     28.37 o 
   0   0  16       98.87       84.64     35.54 o 
   1   0  16      121.66      120.49     39.44 o 
   2   0  16       37.53       49.57     34.29 o 
  -4   1  16       26.47       45.36     32.11 o 
  -3   1  16        8.87       22.13     32.89 o 
  -2   1  16      117.30      154.63     44.43 o 
  -1   1  16      223.01      172.56     46.76 o 
  -4   2  16       82.70      102.10     45.52 o 
  -3   2  16      324.10      330.31     66.09 o 
  -2   2  16      133.17      167.10     46.45 o 
   0   2  16       17.39       30.55     27.90 o 
   1   2  16       30.23       51.44     38.50 o 
  -3   3  16        3.80       35.38     37.41 o 
  -2   3  16       47.46       81.06     44.58 o 
  -2  -5  17       87.83       97.89     43.33 o 
  -1  -5  17      178.64      244.11     60.01 o 
   0  -5  17      155.32      158.37     48.01 o 
   1  -5  17       56.94       75.45     37.72 o 
   2  -5  17       21.81       24.94     31.96 o 
  -3  -4  17      160.81      174.74     55.65 o 
  -2  -4  17      103.62      118.16     44.89 o 
  -1  -4  17      116.71      109.89     42.55 o 
   0  -4  17       37.78       33.83     31.80 o 
   1  -4  17        1.66        6.55     25.41 o 
   2  -4  17       14.16       11.38     27.28 o 
  -3  -3  17        2.63       17.15     28.68 o 
  -2  -3  17        2.88        6.86     23.85 o 
  -1  -3  17       24.74       59.08     33.05 o 
   0  -3  17       35.48       46.30     30.24 o 
   1  -3  17        0.20       17.30     25.10 o 
   2  -3  17        0.50       10.29     30.24 o 
  -4  -2  17        4.24       38.81     32.89 o 
  -3  -2  17      103.13      142.78     47.08 o 
  -2  -2  17       98.12      105.22     40.06 o 
  -1  -2  17       86.90      102.88     40.06 o 
   0  -2  17       18.32       34.92     30.08 o 
   1  -2  17        1.00       19.33     24.01 o 
   2  -2  17        5.00        1.87     24.01 o 
  -4  -1  17       20.07       19.64     30.55 o 
  -3  -1  17      153.50      191.89     53.78 o 
  -2  -1  17       18.26       32.73     29.31 o 
  -1  -1  17      175.73      137.48     43.65 o 
   1  -1  17       32.75       50.66     30.86 o 
   2  -1  17       68.84      132.81     44.89 o 
  -4   0  17       87.18      155.72     52.38 o 
  -3   0  17       64.93      118.78     43.18 o 
  -2   0  17      106.91      125.33     42.09 o 
  -1   0  17      270.95      372.24     65.47 o 
   0   0  17       38.91       41.78     28.68 o 
   1   0  17       23.58       56.90     30.08 o 
  -3   1  17       65.10      113.17     43.18 o 
  -2   1  17      113.36      144.19     46.30 o 
  -2   2  17        0.12       14.50     34.60 o 
  -1  -4  18        7.57        4.99     34.45 o 
   0  -4  18        3.15       14.81     31.18 o 
   1  -4  18       49.19       54.25     42.71 o 
  -2  -3  18       22.29       57.36     37.41 o 
  -1  -3  18        6.48        6.08     27.59 o 
   0  -3  18       78.95       75.13     38.81 o 
   1  -3  18       45.32       66.25     39.75 o 
  -3  -2  18       81.96       70.15     38.81 o 
  -2  -2  18       10.65       40.84     33.20 o 
  -1  -2  18      116.66      120.34     42.87 o 
   1  -2  18        0.74       -2.81     33.20 o 
  -3  -1  18        8.11       22.29     27.12 o 
  -2  -1  18        1.79        6.86     26.97 o 
  -1  -1  18       57.30       67.81     38.03 o 
   1  -1  18        6.65      -16.83     27.43 o 
  -3   0  18        4.30        2.03     25.88 o 
  -2   0  18       43.66       70.77     36.16 o 
   0   0  18       43.65       53.78     38.50 o 
                                                 
